# Supplementary material for: Genome Mining and Expression Analysis of Carboxylesterase and Glutathione S-Transferase Genes Involved in Insecticide Resistance in Eggplant Shoot and Fruit Borer, Leucinodes orbonalis (Lepidoptera: Crambidae)
Source: Front Physiol. 2020 Nov 19;11:594845. doi: 10.3389/fphys.2020.594845 (PMC7713791; doi:10.3389/fphys.2020.594845)
Supplement: Supplementary Table 3 — Resistance genes of GST and CE from L. orbonalis. [file Table_3.XLSX]

## Sheet: COE_protein_seq-1_blastp
qseqid	sseqid	pident	length	mismatch	gapopen	qstart	qend	sstart	send	evalue	bitscore	qseq	sseq	Description
Contig8193-0.20	AQY62716.1	63.469	271	84	2	2	264	73	336	7.95e-116	352	GQEDCMILNIYTPLNIPSDKPIPVMVFIHGGGFFQRSSSRMIYGPEYLTSKGVILVTLNYRLNIQGFLCLALKTLLETRDERPGCRTEVDK--------ENIRAFGGNPENVTIFGESAGGASISYHVISPMSKGLFHKAIIQSGSSLSAWAFQYKPVYAASLLAKTMGFVSKDAHELYNFLIAQSDHDLIVNRVPRSENNTILSEVLFTPCAEQNIEGVEPFLTNSPYDSYIKGDFNQVPVLMGANTQEGLLFAGMDREDMIVNVKIDKA	GTENCMILNIYTPLTASPDKPLPVMVFFHGGGFFQRSATRMIYGPEYLVSKGVVLVTVNYRLNVQGFLCLGIK-------EAPGNAGMKDQVAALKWVQRNIKAFGGDPDNVTIFGESAGGISVSLHVLSPMTKGLFHKAIAQSGSSLSSFVVQYRPVHRANLLANTMGFDSQDPREIYDFLMKQSDIDLIANRVPREEGTIALSEMLFTPCVEKKIEGEEPFLTEFPYNLLNKGKFNKVPMMLGANTEEGLYLMSLDLEDMISKVSYDKA	AQY62716.1 carboxylesterase, partial [Cnaphalocrocis medinalis]
Contig9651-0.85	XP_028177935.1	67.857	56	18	0	44	99	20	75	5.73e-16	85.1	CAELLLQDCEVAAKIEPGYVCGRRRLAADGSEYASFRGIPYAKQPLGRLRFQVERP	CADPDLSGCEVAVKIEQGHVCGRRRRATNGEDYASFRGIPYAKQPLGELRFKELQP	XP_028177935.1 juvenile hormone esterase-like [Ostrinia furnacalis]
Contig7738-0.37	XP_028169801.1	66.92	526	138	4	3	495	2	524	0	745	YEKRIVLFTLFALNLIDQPAPEVKIDQGILSGKISTDGSYFEYTGIPYASTNSGNRFKAPLPPPKWEGVYKATDEMHSCPQLFIFGIVVGSEDCLKINVYVPAKSKGPLPVMVYIHGGAFILGS---------------------------------GIEEAPGNAGLKDQIAALRWIKKNIRSFGGDPDNITIFGESAGGTSTSILVASETTTGLFNRAIVQSGSSIANWSINRKPVWVASLLTKALGYDTEDPNKIYQILSKLPYRELTSLNPVKPLGKYFDTLLLHLPCVEKSFPGVEPVLTDLPYNLIRKNSRNIPLIYGTMSREGYFLTSMENETTLEDRNNRYLFASDLVFESQTDAEITATAIKKFYFGEERVSRENTLTLAKLYTEIYFEM…	YEKRIVLFTLFALNLVEQPAPEVTIEQGIVSGKINEDGTIFEYMGIPYATTNSETRFQAPLPPPKWDGVFKAVDEHHSCPQMMFIG-VVGSEDCLKINVYVPTQAKKPLPVMVYIHGGAFILGSGGKLLYAPDYLVNKDVIVVTFNYRLGALGFVCLGIKEAPGNAGLKDQIAALRWVKKNIAAFGGDPDNVTLFGESAGGTSTSVLLASETTVGLFNRVIIQSGSSTSNWSVNRKPIWVASLLAKVIGHDTEDPHEIYKVLSKLPYKELVSLKPIKPLGMFFDTLLLHLPCVEKSLPGEEAVLTDLPYNLLKHKPKNIPVIYGSNSKEGLFLTSAENDTTLEERNRRYLFASDLEFHNEHEALATAARVRNFYFGEERVSHKNIKSLAKIYTDLYFEF…	XP_028169801.1 esterase FE4-like [Ostrinia furnacalis]
Contig8714-0.58	XP_023942387.1	50	418	201	6	3	418	132	543	1.95e-139	419	YGNIEPPSQLVNQEKNIVAVTFNYRLGPFGFLCLGTPDIPGNAGMRDQLAALKWVQQNVAAFGGNPNEVTIAGCSAGGASVDLHILAKASNGLFNKVITQSGANIGAFAVQTDPTLNARNYAKRLGYAGPDTLEALEEFYKNISNEELLSLTLHDNKNVEITMAPCLERDIGIERFLEDTPINIIEKGEFTRYPILYGWADMEGILRVYSFDSWKNEMNEEFTKFLPSDLKFESEEQKQRIADKVKQFYFDGD-VTNDRILNYIDYSSDVMFNVAMQRAVTMQVEAGNNAMYVGVYSFTDKNTSIIPYTNERGATHCDQTVAILDL-DESTLSPEYLELRRAWRAVWLNFISTGDPTPDGNIPPPFPKWEAARANRTPCMEIGKTIRVYPGPYEPERQQ…	YGADVSPINMVNSKK-IVAVNFNYRVGAHGLLCLGTKNVPGNAGMKDQVALLRWVQNNIAQFGGNPNEVTISGCSAGGSSVDLLMLSKATKGLFNRVVLESGSNTASFSVQVDPIANAKMIANELN-VSVDDFDGLENFYKTAPYEMLYKINVGEQKDTSTVFAPCIERDIGEEMFLDDHPVNILKSGEYPKYPMLYGITDMEGLYRVNNFDTWKDEMNENFAVFLPEDLQFENEEVKQEVAQKIKQFYFGEEPVSEANILQYVQYFTDVMFGVGAAKNVELQVEAGNNQIYLYEYAFVDDSVDYVPYTNIRGARHCSQGRAVWDANDESKLSEEFRNMKSVMRELWLNFITTGKPVLDGS---KYLAWPPVGRNRSPYMLLNTTLEL-KNSFLGNRAT…	XP_023942387.1 esterase FE4-like [Bicyclus anynana]
Contig8714-0.55	XP_023942387.1	48.803	543	269	7	455	994	7	543	0	563	FLFLLAALVAVEAQRIPKVVQIKQGLVRGYSFDHYDAFAFFGIPYATAPTGAEKFKPPLPPPTWNGIFEAVDRYVFC-QQLSIFPE-GQFRFVEDCLAINVFAPNTNQTNLPVVVVIHGGGFQFGFGNTETPGQLITEEKNVIGVTFNYRLGPHGFLCLGTPDIPGNAGMRDQIAALKWVKENIAAFGGNPNDITIAGCSAGGASVDLLMLSKAADGLFNKVIGQSGANIGAFAVQVDPTENARWYAKSINYDGPDDIEAIEEFYKNISYKQLFSYDLNAQKDVHVVMSPCMERDLGIERFLDDTPINILKSGNYTRYPVLYGWAGMEGLYRIQNFDDWIIHMNQDFTQFIPTDLKFESPEQKQQIADKVKAFYFGDTPVNNSDVLNYIDFNSDVMFNV…	FLYICGYFMLVTCQTPSKTVTIDQGPVKGYRSPKGDVFVFYGIPYATAPTGTQKFRPPLPPPSWTDTLEAVENNIICPQNLGLRNVIGDFKMQEDCLIANVYVPDTEERNLPVVVYVHGGAYQFGYGADVSPINMVNSKK-IVAVNFNYRVGAHGLLCLGTKNVPGNAGMKDQVALLRWVQNNIAQFGGNPNEVTISGCSAGGSSVDLLMLSKATKGLFNRVVLESGSNTASFSVQVDPIANAKMIANELNV-SVDDFDGLENFYKTAPYEMLYKINVGEQKDTSTVFAPCIERDIGEEMFLDDHPVNILKSGEYPKYPMLYGITDMEGLYRVNNFDTWKDEMNENFAVFLPEDLQFENEEVKQEVAQKIKQFYFGEEPVSEANILQYVQYFTDVMFGV…	XP_023942387.1 esterase FE4-like [Bicyclus anynana]
Contig8459-0.14	AQY62727.1	70.05	404	121	0	26	429	20	423	0	619	INTDPLVLIQQGLVRGQRATDGDYTTFLGIPYAVVDEDNPFGPATPHTAFEEQVYKAYNGSIACPQTPLFNHIPEGGAQSLDCLRLNIYVPNEATSKAPLPVLAWIHGGLFGYGFGGEFGVRDLVKQGILVVTVNYRLGPYGFMCLNTPTMPGNQGLKDQFMALRWIRNNIASFGGNPYNVTLAGQSAGACSAILHLYSSREKLYHKVIAESGTPLNPGLFVDGDANAAIKLANYLGMNTSDTDSALKFLATSPHTLVTGAASALNIQFRACKEKSFSGVDHFVDSDPYSMTNERKIRNTPILIGHTSKESINTIKNFHDYFNRDPFFENVANNFNFDSDKLNKVASTIRHFYIGDKGITEQVTSKLEDFESDFVFNHPIQVTAMNLLKENANPVYEYM…	LRIDPLVLIPQGIVRGQRATDGDYTSFLGIPYAVVDEENPFGPALPAPEFEEEVYRANDGSRKCPQTPVYTFTAEGGTETLDCLRMNIYVPNDATSLNPLPVLVWLHGGVFGTGYAGQYNVRDLVNKGIVVVTVNYRLGPYGFMCLDVPTVTGNQGLKDQFDALRWIKSNIGAFAGNPYNVTLGGQSAGACSVLLHLYSSKEKLFQKVIVESGTPQSSGMFVNGDTEAAIKLANQLGLNTTDTTEALAFLSNAPHDLVTGAASALNLSLRPCRERSFSGVENFVDSDPYDLSNERKVRNTPILIGHTSKEEINSVSVRPNYFNSDPFLTKIQNSFNMDTERANMVASTIRHFYIGDRAITDQVTSKLEDFESDFIFNHPTQRTITNLLRENAGPVYTYK…	AQY62727.1 carboxylesterase, partial [Cnaphalocrocis medinalis]
Contig12636-0.8	AQY62723.1	58.486	436	179	2	14	448	65	499	0	543	PLPAKAWKGTRNATEHGPICIQYDVV-TKHILPGSEDCLFLNVYTPKLKPTKPLPVLFFIHGGGWKSGSGNDDEYGPDFLVQYDIVLITINYRLDVFGFLTMDNEDVPGNAGMKDQVLALKWVNNNIKYFGGDPENITIMGQSAGSASVIYHMMSPMSKGLYKRAIAMSGVPLSEWAQPFEAPRRSFSLGTILGNPTTDPKELIKFLRNVPAENLLNTKPAVISQEELWINPIKMYALVPVVERDFGQERFLVETPTESIINGNVRDQELIIGLTSMEFIYAIPWLEDDHVARFNLALDLLVPLDLLREITPKEVGALSDVIRKRYFGDKPITNSSIVGFVHLFHDTQYVHSTNRYLKYLQPGKSDKYFYNFFTVSGRNLYTKYGDKYGIHGCGHTDDL…	PIPHKGWTGVRDATEHGSVCSQFDIIFTEQYIPGSEDCLFLNVYTPKLNPKKPFPVLFYIHGGGFMSGSGNDNEHGPDFLTPHEVILVTINYRLDALGFLSLDNEDVPGNAGLKDQALALKWVKDNIKKFGGDPDNITIMGQSAGSVSVTYHMMSPMSKDLFKRAIALSGTPFTDWAQPFYARERAFKLGKLLGFNTRNDTELLEFLQSVDVKKLTNTKPEIISQEINWYIPTRMYAFVPVAETDFGQERYLVEAAKDSLMNGRVQDKDLLIGYTDEEMMIEIP-KASSFIDLYDTYSDLLIPFEIVRQIPPKDIPDLAEMIRKQYFDDKIINNETTAEIISLISDYPYIYSTYRFLNYLPEGKAKKYMYRFSLVSGRNRYSGLGKPFNIHGCAHLDDL…	AQY62723.1 carboxylesterase [Cnaphalocrocis medinalis]
Contig10354-0.2	XP_028165569.1	78.873	71	15	0	1	71	173	243	6.56e-30	120	LNALGFLSLDSKNIPGNNGLRDALTALRWLQRNAKSFGGDPAQVTLGGQSAGGVMAHILSISPASKGLFKR	LNALGYLSLNSKSIPGNNGLRDARTALVWLQRNARFFGGDPGNVTIGGQSAGGVMAHILSISPACKRLYNK	XP_028165569.1 juvenile hormone esterase-like [Ostrinia furnacalis]
Contig4304-0.23	XP_023942387.1	48.803	543	269	7	423	962	7	543	0	562	FLFLLAALVAVEAQRIPKVVQIKQGLVRGYSFDHYDAFAFFGIPYATAPTGAEKFKPPLPPPTWNGIFEAVDRYVFC-QQLSIFPE-GQFRFVEDCLAINVFAPNTNQTNLPVVVVIHGGGFQFGFGNTETPGQLITEEKNVIGVTFNYRLGPHGFLCLGTPDIPGNAGMRDQIAALKWVKENIAAFGGNPNDITIAGCSAGGASVDLLMLSKAADGLFNKVIGQSGANIGAFAVQVDPTENARWYAKSINYDGPDDIEAIEEFYKNISYKQLFSYDLNAQKDVHVVMSPCMERDLGIERFLDDTPINILKSGNYTRYPVLYGWAGMEGLYRIQNFDDWIIHMNQDFTQFIPTDLKFESPEQKQQIADKVKAFYFGDTPVNNSDVLNYIDFNSDVMFNV…	FLYICGYFMLVTCQTPSKTVTIDQGPVKGYRSPKGDVFVFYGIPYATAPTGTQKFRPPLPPPSWTDTLEAVENNIICPQNLGLRNVIGDFKMQEDCLIANVYVPDTEERNLPVVVYVHGGAYQFGYGADVSPINMVNSKK-IVAVNFNYRVGAHGLLCLGTKNVPGNAGMKDQVALLRWVQNNIAQFGGNPNEVTISGCSAGGSSVDLLMLSKATKGLFNRVVLESGSNTASFSVQVDPIANAKMIANELNV-SVDDFDGLENFYKTAPYEMLYKINVGEQKDTSTVFAPCIERDIGEEMFLDDHPVNILKSGEYPKYPMLYGITDMEGLYRVNNFDTWKDEMNENFAVFLPEDLQFENEEVKQEVAQKIKQFYFGEEPVSEANILQYVQYFTDVMFGV…	XP_023942387.1 esterase FE4-like [Bicyclus anynana]
Contig11996-0.2	BAR64774.1	65.954	561	185	3	1	558	1	558	0	791	MNCMDTCVIETTDGPVRGYIE-KSEGTYYKFKKVPYAKPPIGPLRFRPPCPVTPWKEELNCTEDAPLPLQCRG--SKLVGSEDCLYIELITPEIVQDHPLPVMFWIGTYVFSSSIDNLLDPTLLIDNGVIFVRCGFRLGPFGFLSINEFTAPGNCGLKDIVMALKWVQNNINKFGGDPNNVTIFGSSTGGSAAHLLMLSPMASGLFHKCIIQSSSAFNNWSLAKNPSQPVMELAEKLGIKKSHKVEVVEELRTLSADKIMLAFRALEHDNKIVDNRDMFQAYFKPCIEEDFEGLPAFLTKSPLPILKSGNFNRVPLIIGSNNIEGSVLQYYNSDFYADFQKYNDNVCLLVPRSLSRYDTNVSKNIGHQLLRFYVGENEKLTENTKSQYLQMISDYYFLY…	MDSINTCTIETEDGLVCGYIDTNNKNKYYKFKSIPYARPPVGLLRFRPPLPVTPWTGKMDCTQDSPFAFSYNSMLKEILGSEDCLYIELSTPNIKPDKLLPVMFWIGTYIFSVSIDEYLDPSLLNDQGVVFVRCGFRLGPFGFLSINDFSAPGNCGLKDIVMALKWVQKNIAKFGGDPNNVTIFGSSSGGSAVHLLMLSPMAKGLFHKAISQSSTAFNNWSLGQNPTQQALELTEMLGITKSNNIEVIEELRSVPAEDIMHAFVEMESKLSLLDTRDIFNTSFKPCIEDDYEGVPAFLTKSPMAIIKSGNFNKVPLLIGSNNIEANILEYIKSNFYDEFEKYNENVSLLVPRSLSLHDTKVSKNIGQKLLKFYLADEDKLTENNKSQYLQLISDYYFLY…	BAR64774.1 carboxylesterase [Ostrinia furnacalis]
Contig5133-0.15	XP_026754414.1	61.947	565	92	9	1	448	43	601	0	627	PASRRLEPVEVFWGVPYAGRPPRLGPPPPAPSWPGTRLADSFAPI-QDDAGDLSGISQYCYRTAALSKMPLGLYNELKATIPFLANQSEDCLCLNIYVPGSGARGVEAPYAVVVWAGGASHEWGSGNVLDGASYI------------------YCTLCMCDDKFGSQT-------------VSLGASQFNRNCYRI----------------------GLVSRVLLLSGSALSPTALAPDPALARDHAAQALRCSPDGSNDENWLAACVSSRALPLLLAVEAPRARFLSGWAPAAP---------APARALHASDAFLDCALAVVVATTESYQ-------------------------NVYRYHRNEIFAAVRNEYTDWEKPIQHPINIRDATLESLSD…	PASRRLEPVEVFWGVPYAGQPARLGPPPAPPSWPGTRLADAFAPVCPQRYPDISN------KSAALSKMPLGMYNELKATVPLLANQSEDCLYLNIYVPGSGARGVEAPYAVVVWAGGPSHEWGSGNALDGAVLAARAHLLVVTINYRLGLLGYLTSGLRSDEVQQAGGAAVLDVAAALSWVQLNIAAFGGDPRRVTLAGHSAGAALANALLMMPSSKGLASRVLLLSGSALSPTALAPDAALAREHTVQALRCTPDSTTDENWLVECIRARPLVALLAVEAPKARFLAGWAPSVPLLKDSSLSQAPTKALHASETFLECALAVVVATTESYQFFNEDDIRHGFEEEHRNRILRTYVRNVYRYHRNEIFAAIRNEYTDWEKPIQHPINIRDATLESLSD…	XP_026754414.1 neuroligin-4, X-linked-like [Galleria mellonella]
Contig9046-0.24	XP_013192628.1	93.421	152	10	0	1	152	1	152	5.04e-95	295	MLMLTIVYFITLPALTSKLVRGEATMDEKQQQPMISSRVVRTKYGDIRGFIVTPESRFLEPVEVFRGVPYASPPVGSLRFMPPVSGAQWSGVKIAEEFSPVCPQVLPDIRNETAVLKRISKGRLEYLKRILPFLTNQSEDCLYLNIYAPAQG	MLMLTIIHFITLPVLTSKLVRGDTNMDEKPPQPMISSRVVRTKYGDIRGFIVTPESRYLEPVEVFRGVPYASPPVGSLRFMPPVSGAQWSGVKIAEEFSPVCPQVLPDIRNETAVLKRISKGRLEYLKRILPFLTNQSEDCLYLNIYAPAQA	XP_013192628.1 PREDICTED: neuroligin-4, Y-linked-like, partial [Amyelois transitella]
Contig11486-0.8	XP_028164462.1	53.041	1003	384	12	3	924	674	1670	0	1004	EDCLVANVYVPISQETHLPVIVFVHGGAYIGGSALNDSPKNLVNTQKVIAVNFNYRLNVHGFLCLGTEDAPGNAGMKDQVALLRWVKENIASFGGNPNDVTITGCSAGGSAVDLLMISKITDGLFNKVISNSGCGISTFGTQLNPLENAKLHASLLNATNVDDIKSLAEFYKTHPLSELIQ-----------------ERDLGQEMFLDDAPINIYKKGDYKKLPVVYGYANMEGLFRLPLFYLWKDLMNEKFSDFLPADLQFESDAQKEEVALSIKNFYFGDKPV--NESTILQYIELHTDLLFLNSIYRTVTLQVQAGNNQ-VYLYDYSFVTNSTAVVPHTDSVRGVDHCFQTVGLMDVPP-----AYEDLVDDESLYMANITRQLWINFITTGNPT…	ENCLIANVYVPDTDQKQLPVVVYVHGGAFQIGFGSMVTPKSLVRSKKVIVVTFNYRLGIHGFLCLGTEKAPGNAGMKDQLQLLHWVKENIASYGGNPEDVTIAGGSAGSISVDLLMISPTTKGLFNKVIPESGSNLAALSVQIDPLENAKTFTRSKGLENVDDVYALEEFYTTASYDVLTSDPFIDRTDFTFVFSPCVERNT-EGAFLTESPYNILKNGNYRKVPLLYGFAGMEGLLRINLFDLWRNKMNANFSAFLPQDLQFESEEEKAAVVQKIKEFYFGKKPVSTDEKSVLSYINFMSDLYFTYSTLRAVNLHVNAGHDKIVFLYEYNFVEDSTSIVPHTQDVRGATHGAQSMAIFDGDENNWLNGDESNISEELKNMKKVMRELWLNFITTGSPV…	XP_028164462.1 LOW QUALITY PROTEIN: uncharacterized protein LOC114355692 [Ostrinia furnacalis]
Contig6379-0.21	KOB64385.1	47.817	504	186	8	283	746	23	489	1.74e-146	455	NVLAEPIVKTKLGLIRGINAVDGDYSMYMGIPFA-GQLSNPFGAALPQEPFDGIFDAFDDSAICPQIEEFNNTIVGSLDCLQINIYVPNNASPSNPVPVMAMIFGGAFTLGFPGRFLYGPKYLVRHDVILVTFNYRLGPYGFMCLQTPEVPGNTGLKDQLLALRWIKENIGAFGGDSGNVTILGHSAGGFSVDYHLYSPLEKLYNKVILQSGTALSS-SPSTPIRNAPVLLANHLGFDTD-----DINEAISL-----------------LAQIEPNLIIAA---TKELGLKFLPCIEKEFEGVESFFTTD---WMRMDIPKK----------AIPQKPFNDIFEALDDTAICPQIEEFNKTFAGTLDCLHLNVYVPTKANMNNPKAVLVWIYGGGFEI…	NRRIDPFVETKLGIIRGVRATDGEYSMFMGIPYAYVNESNPFGPATPHQGFNNVFEAYDDSAMCPQFEEMTNTIEGSLDCLHINVYVPNTASILNHRPVLVWIFGGGFNLGSAGRQIYGPKYLVRHDIVM-------------------------------------DNIEAFSGDANKITIFGESAGAASVDLHLYNQEENLFKQMIMQSGSALSPWAVLEPDTSAPLILAEYLGFETNVLYYLDIDSEISVKQRPFHARNAFWDLFYKLNKKAQNVVLLALNINAESNRRIDPFVETKLGIIRGVRATDGEYSMFMGIPYAYVNESNPFGPATPHQGFNNVFEAYDDSAICPQFEEVNNTLAGTLDCLHINVYVPNTASILNRRPVLVWIFGGGFNT…	KOB64385.1 Uncharacterized protein OBRU01_24312 [Operophtera brumata]
Contig1615-0.42	XP_028174987.1	72.204	313	85	2	1	312	106	417	6.05e-160	469	MNLLVPEVASETNLLPVVLYTHSGAFAGGSGFMGKLDYIARHDVIAISFNYRLGAIGFACLHTEEIPGNAALKDLLAALKWINKNIRKFGGDPNKVTLAGYSVGATMAELIALSGHADGLIDKLILESGSALTPFAINRHPITTAKNIATAMGYNGTGNINDLNEFYLNAEDVNLAAHSLHLYLTNSTFGFAPCIDSNKNNPQPILAESPLKSLQKKE-RNFAVLTGFSNMEGISRSMKFNEWSDMMNGDFLEFIPADLIFKNENVKRDAAKEIYQYYFKDEEVTHDNLEAYIDYFSDTMFKYAILKSAKLHA	MNLMVPEVASEENLVPVVIYIHSGAFAGGSGTMSKVTHVANRDVIGITFNYRVGALGFACLGTEEIPGNAALQDVLAALKWINRNIRKFGGDPDNVTLAGYSVGATIAELMALSKQTDGLIHKIILESGSALTPFAINRHPITTARNIAISIGFNDTGNLKDLNEFYLNASVKDLAIKSLNFFMTNSTFGFAPCIE-NKNNPQAILTESPLDILKKKDVKPLAVLTGFANMEGLSRASKFDAWSEMMNEKFVDFIPGDLAFKDDKTKGSVAKEIYKYYFNEEEVTHDNVRAYIDYFSDCMFKYAIMKSAKLHA	XP_028174987.1 esterase FE4-like [Ostrinia furnacalis]
Contig11512-0.2	AJN91204.1	64.501	431	100	1	1	378	147	577	0	585	MVYIHGGAYMAGSGDSDSLGPEFLLQHDVILVTINYRLEVLGFLCLDTPDVPGNAGMKDQVAALKWIKNNIAKFGGDPDNITLFGESAGSSSVTYHLISPMSKGLFQKAIAQSGTCLEDWAIARDAKQRAFRIGKFLGKETDNVEELLEFLQSVPAVQLANITFKVRTPDEKSRGLPMYFVPVVEKKFNEVDSFITEEPVDLLLGNKVNKVPLMIGYNSHEGMLMIADKLKKADVYNNNASYLVPRDIISRVSADKAKLFGDKIIKFYLGDKGMSNDTEE-----------------------------------------------------GACHADDLFYIFYAGLSEDVYKNDENLKEIVYKVTKLWANFASTSNPTPDKSLGAKWSPFTRVGKE…	MVYIHGGAYTSGSGDSDSLGPEFLLQHDVILVTINYRLEVLGFLCLDTPDVPGNAGMKDQVAALKWVKENIAQFGGDPDNITIFGESAGAASVTQHMLSPMSKELFHKVISQSGSCLEDWSIARGSVERAFRVGKVLGKDTKDKKELLDFLQSVPATDLVGMTFKTRTQDEKNRGLPMYFVPVVEKNFDDVEPFLNEEPIDLVLSNKVNKVPLMIGYNSHEGLLTLPDTLKKAARYNKNPSHLVPRDLVSRISESKSEEYGERIKQFYVGDKGYSNETAEGTVDMLTDRYFSYNIHRLAHFYYANNKPIYLNRFSCDTELNVIKQFSGVPDMKGACHADDLFYLFYSGYVKDSYEAQDRLKDIVFKVTKLWTNFAITGNPTPDSSLGVHWSPYTRAGKE…	AJN91204.1 carboxylesterase [Cnaphalocrocis medinalis]
Contig5490-0.2	XP_026498858.1	55.352	327	128	5	13	333	11	325	9.22e-116	359	CVQYVVGELRLDPLVDTKLGLIRGVRATDGGYSMFMGIPYATVDENNPFGLSSPYPKFNGTFEANYDGAICPQLETYNNTITGVIDCLHLNIYVPNTASFQNKLPVMVYIHGGYFQIGFAGRYQYGPKYLVKHDVILVTLNYRLGPYGFMCLDIPEVPGNQGLKDQILALKWIKANIDAFGGNVLAEPIVKTKLGLIRGINAVDGDYSMYMGIPFARVNSSNPFGSGTALS------SPSTPIRNAPVLLANHLGFDTDDINEAISLLAQIEPNLIIAATKELGLKFLPCIEKEFEGVESFFTTDWMRMDIPKVKNMPVLLGHTDDE	VIGFTLGAIRLDPLVDTQQGLIRGLRADDGDYSMFLGIPYAQVNEDNPFGNANPYPKFDDIFEAYDDSAICPQVEEFGNTIVGDLDCLHLNIYVPNKASSRNKLPVLVWIYGGGFTIGFANRYLYGPKFLIQHDVILVTLNYRLGPYGFMCLDTPDVPGNQGLKDQLLAMRWVKDNIGYFGGDTNK----ITLMGESAGAAAI--EYHLYSNQ--ERLFNQVILQSGSALSPWALVESDST----APLKIAEHLGFQTDEVSEALAFLKDVDTKLVIAATSELEIKFRACVEKEFDDDEGFLTDHPENLDVPKVRNIPVLTGYNNNE	XP_026498858.1 esterase FE4-like [Vanessa tameamea]
Contig3284-1.12	RVE50094.1	69.345	336	67	5	1	302	256	589	1.6e-152	451	GLFHRAIAQSGLALSPWALATSPRARAFELGKELGIDTNSTAELLG--------------ARLGGASARGSDLRSTVALPFLPRW----------SRPRLSFPH--------RRPSHAATWCRRLQRDPKLLSDLEREFRRVVPPELLTNDDLLVRNITNAIRTFYFQQRPVDIRNIDSLIDLFTDVMFLRPLLETVRLSV--GRISPTYVYRFAFDGALGLFKRMLGISHPGACHGDEMGYLFYFSRLNYRLDDDSAELAVSRRMVQMWTNFAKTGNPTPTLPVDNKSIIDFKWLPVNDTVRVNYLNIDGNFTQKVEPDAKRVRFWDWLYRNYTK	GLFHNAIAESGLALSPWALATNPLERAFELGRELGIDTNNTAELLGYLRATPSELIVKAGARITGAPGKSADLRSTVALPFLPAVEPNHPEAFLTALPRDSLPGADVPLLTGYNAQEGIILFRRLQRDPKLLSELEREFRRVVPPELLTDNEEQNRNITEAIRTFYFQHRPVDVRNINSLIDLFTDVMFLRPILETLRLQAMTNRTSPTYLYRFAFDGALGLFKRMLGITHPGACHGDEMGYLFYFSRLNYRLDDDSTELAVSRRMVQMWTNFAKTGNPTP--PVDYESVVNFKWGPVNDTRHVDYLNIDGNFTQLTGPEAKRVRFWDWLYENYAQ	RVE50094.1 hypothetical protein evm_005300, partial [Chilo suppressalis]
Contig12236-0.42	BAR64776.1	73.571	420	111	0	523	942	46	465	0	661	IPVPPEPWEGVRDATKNCNICPQFDQDTKSVIGDEACLFLNIYTPRLPQFDTFLRPVMVFIHGGGFIIGHGTDDSAHGPDFLVEKDVVMVSFNYRLGILGFLSLDLKDAPGNMGFRDQVQALIWVKENISSFGGDPNNVTIFGVSAGGASVEYLLLSPLAKGLFHKAIAQSGSTLLPWAHNTNIKELAYKIASLKGAVITSDEKLLQFLKKLPTNELILLAMQVLASATWRGGIYFGFVPTIEKPGDWEAFLDKNPYDLLSKGEFTKVPFMSGVCTREGLLTVLIAESRLEKNHKEKNFIEYLPFNIDESEKDDVQTKLKATYLEGGQKFDDEDAIAIDFFTDVDFFGGGYVSSTLISKYSSPVYFYEFGYDGGLNFLKKKFNIDRKGACHGDEGGYLI…	VPVPPEPWEGVRDATKNCNICAQLDRATQSVVGDEDCLYLNVYSPKLPASDDSLLPVMVFIHGGGFVFGSGTDDTVHGPDFLIEKDVVVVTFNYRLGILGFLALNSKDAPGNMGLRDQVQALKWIQKNIKQFGGDPNNVTIFGVSAGGASVEYLLLSPMAKGLFHKAIAQSGSTLLPWAQSSKIKKLAHKIPLIKGNIVTSDEQLLKFLKGLSTKDLIAYSMVVLAAEAWDGGITFGFVPTVEKSADWETFLDKKPYDALASGEFTKVPFISGFCSREGLIMVSLHPARLEKLKKEKNFLEFLPFDIDETEKQAMKTKLKTTYLEAEQKIDDEDAFAIDYFTDVDFFGGGYVSASLIAKNNSPVYFYEFAYDGALNYLKKKYNIPRKGACHGDEGGYII…	BAR64776.1 carboxylesterase [Ostrinia furnacalis]
Contig10533-0.51	XP_028164462.1	51.237	1091	422	17	19	1011	593	1671	0	1036	AQMESRVVSIKQGLVRGYRDYLD-VISYYGIPYATTPKGADKFKAPLPAPVWGNNILEATNNNTICPQ-----LDFQSDNLTMTEDCLVANVYVPISQETHLPVIVFVHGGAYIGGSALSDSPKNLVNTQKVIAVNFNYRLNVHGFLCLGTEDAPGNAGMKDQVALLRWVKENIASFGGNPNDVTITGCSAGGSAVDLLMISKITDGLFNKVISNSGCGISTFGTQLNPLENAKLHARLLNATNVDDIKSLAEFYKTHPLSELIQGLILSVGLAPNSYFYFQPCIERDLGQEMFLDDAPINIYKKGDYKKLPVVYGYANMEGLFRLPQFYLWKDLMNEKFSDFLPADLQFESDAQKEEVALSIKNFYFGDKPV--NESTILQYIELHTDLLFLNSIYRT…	GEREARLVRSPQGPVKGYKDPGDSIFVFYGIPYATAPTGADRFKAPLPAPTWLEP-LEAVDNTIICHQATINFLNFP--NKTKQENCLIANVYVPDTDQKQLPVVVYVHGGAFQIGFGSMVTPKSLVRSKKVIVVTFNYRLGIHGFLCLGTEKAPGNAGMKDQLQLLHWVKENIASYGGNPEDVTIAGGSAGSISVDLLMISPTTKGLFNKVIPESGSNLAALSVQIDPLENAKTFTRSKGLENVDDVYALEEFYTTASYDVLTSDPFID---RTDFTFVFSPCVERNT-EGAFLTESPYNILKNGNYRKVPLLYGFAGMEGLLRINLFDLWRNKMNANFSAFLPQDLQFESEEEKAAVVQKIKEFYFGKKPVSTDEKSVLSYINFMSDLYFTYSTLRA…	XP_028164462.1 LOW QUALITY PROTEIN: uncharacterized protein LOC114355692 [Ostrinia furnacalis]
Contig938-0.0	AJN91206.1	57.836	268	111	2	2	269	274	539	1.11e-104	323	ELQYGITSENKYYGKERFLPGEPYELLRECVHEDVDIIIGYNEEEGLFWSKTGVDVPAVIDKVKRFDDFLVPRPVGLHASEITKLEIGEKMKQYYIGKENLSEQENALRLFKYYSFDLFVYGVVQWAKFWSQYRKNNKTYLYKFTSKSERNFMTHFFGARKYLGDRTVVCHADELPYLFPTQISDTKVDKTSEAFKLINQLTTLWTNFAKYGNPTPDESLGAKWNPFDSEDQQYLDIGNQLKADSFPEKEELEFWENVLKEVYPKHVF	ELKFAMTIE-KDFGQERFFVGEPYELLRKGVHEGVDVIVGYTEDEGILWAKQIENMDKMFEIVKTYDDFLVPRRILMEASQENKFKVGKRMKEYYFSKTYETYNENVTNFFKYASMDMFVYGIMQWAKICSSAKTNN-TYLYKFTCKSERNMMTHFMGLRQYLDDRTVVCHADDLPYLFPLKVSGIKVDQGSETFKLIEQVTKLWTNFAKYGNPTPDNSLGAKWSPYDVDNQKYLDIGNHLVVGYAPEAEELKLWEDTFREFGPKYVF	AJN91206.1 carboxylesterase [Cnaphalocrocis medinalis]
Contig10703-0.18	XP_026738628.1	46.429	280	81	3	1	211	128	407	1.07e-76	251	MYGGGTSYNPHNFMDWDVILVTLNYRLGALGFLSTGDEVVPGNNGLKDQAFALHWIKDNIHAFGGNPDQITLTGNSAGGASVHYHYLSPF------------GSAFAPWTLAMKPVQHARRLATLAGCPSSSSRAMVECLMEKPGEEIAQAQSQIYY-----------------INKPHLLQ----------------------------------------DLEVRWDQLASEIFEYNDTLPLEQRSDVAAQIRQRYLGGRPVSEETFPHWCKGLGYPH	MYGEGSFYDPSHIMDTDMVVVTLNYRLGPLGFLSTGDTIVPGNNGLKDQSFALHWIKNNIMMFGGNPDSVTLSGSSAGGASVHYQFLSPLSRGTFARGIAYSGSALAQWTHSIKPVEKAKALAAIVGCPTTTNKEMVDCLKYRPAEMIVNAQIEMFEWKVHMFTPFIPTVEAPGVREPFLQQYPYHATRAAAMMNLPLIASVASEEGLYPAAAYQAEPGLLQDLEAHWDQLASNIFEYNDTLPLSRRAEVAAKIKQHYLGGKPVSQETYPQLVQALGDRH	XP_026738628.1 venom carboxylesterase-6-like [Trichoplusia ni]
Contig4177-0.23	ANV77896.1	92.95	383	25	2	1	381	1	383	0	723	MRVLLAALTALAARVLAGPHEHRARHHAPDHAPHFPAPPPEPYHGHGEAVRYNPELDTILPRIEEHETSSKRAKFEDAETSSKKAKYDE-FYSNHERSDE-FMADEPQLGPEEDDPLVIRTRKGKIRGITLTAATGKKVDAWFGIPYAQKPIGDLRFRHPRPVESWGDEILNTTTLPHSCVQIVDTVFGDFPGSMMWNPNTDMQEDCLYINIVSPRPRPQNAAVMLWVFGGGFYSGTATLDVYDPKILVSEEKVVYVSMQYRVASLGFLFFDTPDVPGNAGLFDQLMALQWVKDNIAYFGGNPHNITLFGESAGAVSVSLHLLSPLSRNLFSQAIMQSGAATAPWAIISREESILRGTRLAEAVHCPHSSTDMGPMIECSKEE	MRVVLAALTALAARALAGPHEHRARHHAPDHPLHFPAPPPAPYRGHGEAVRYNPELDTILPRLEEHETSSKRAKFEDAETSSKKAKYDERFYSNHERSDEQFMGDEPQLGPEEDDPLIVRTRKGKVRGITLTAATGKKVDAWFGIPYAQKPIGDLRFRHPRPVESWGDEILNTTTLPHTCVQIVDTVFGDFPGAMMWNPNTDMQEDCLYINIVTPRPRPKNAAVMLWVFGGGFYSGTATLDVYDPKILVSEEKIVYVSMQYRVASLGFLFFDTPDVPGNAGMFDQLMALQWVKDNIGYFGGNPQNITLFGESAGAVSVSLHLLSPLSRNLFSQAIMQSAAATAPWAIISREESILRGIRLAEAVHCPHSSTDMGPMIECLRKK	ANV77896.1 acetylcholinesterase [Cnaphalocrocis medinalis]
Contig11585-0.19	AQY62712.1	68.437	659	134	10	1	591	63	715	0	849	APQPAESWDGIRDATSEGNISPQIDPVLHKGYAGDENCLYLNIYTPNLDGAFLPVMVYIHGGAFKYGSGSSSLYGGDYLVEKDVVVVTVNYRLGALGFLSLNTPEVPGNAGLKDIVAAIKWVKANIHNFGGNSGNLTLFGESCGGISTSILTASPASKSLINKAIIQSGTALSSMAYQKKPVENARKLAHLLGSEAEDVDEILDFLTATPAKEIVEATEKLQPLDLLQENNGNYFSIIVEKEFPGVEAVLTESFYDMLISGRVADIPVMVGSTTLELTLERTTDDLQIFIPDDLKIERNSEESLRIANEIKGLYFKGSHTGVESLKEYFELLSDKVVNVDTYRYIKHLVQVSTKPIYFYKFDYVGELNLTKKLLASLGLNHAGHMDELGYL--------…	APQPAESWEGIRDATSEGNISPQIDPVLHKGYCGDENCLYLNVYTPNLDGAFLPVMVYIHGGGFKYGSGSSALYGADHLVDKDVVVVTVNYRLGALGFLSLNSPDVPGNAGLKDIIQAIRWVKENIHNFGGNSGNVTLFGESAGGIATSILTASPASKHLISKAIIQSGTGLSNMAVQKNPIENAKKLAHLLGSEAEDVDEILDFLRATTAKELVEATEKLQPLDFLAESYGNYFSFIVEKEFPGVEAVLTESFYDILISGRVADVPLMIGSTTLELTLERTTDDLQVFIPQDLHVARNSEEALEISNRIKDLYFKGNHTGVESLKEYFELLSDKFVNIDTHRYVKSLVQVSTKPIYYYKFDYVGELNLTKKLLTSLGLNHAGHMDELGYLFSNELLKD…	AQY62712.1 carboxylesterase [Cnaphalocrocis medinalis]
Contig4302-0.9	AIY69071.1	60.088	228	75	2	154	365	14	241	4.25e-90	281	PVPSWCETSARTHSGWVCGRRLRSVTGTEYASFLGVPYAKQPVGDLRFQELQPLEPWSGFLNAMSEGPVCPQTDVVYGQLMQAKGGMSEACIHANVHVPIKALPAGDVAVD---QTAPGLPIIVFIHGGGFAFGSGDTDIHGADYFINKDVIVITFNY-------------SIPGNNGLRDAITLLCWVHRNAAAFGGNPDDITIGGQSAGAALAHMLTLSPASEGLF	PDLSRCEAAARTETGWVCGARRRAVSGSEYASFLGVPYAKQPLGELRFQELLPAEPWDNIREAKIEGPMCPQTDVFYGRIKAANGSMSEACIHANIHVPIEALPDPNKPPSCGAKAAPGLPILVFIHGGGFAYGSGDTDLQGPEYLVSKGVIVITFNYRLNVFGFLSLNSKQVPGNAGLRDAVTLLRWVQRNAHFFRGSPGFVTLAGQSAGAAMTHILTLSTSARSLF	AIY69071.1 juvenile hormone esterase precursor, partial [Chilo suppressalis]
Contig5389-0.47	XP_028179302.1	88.931	262	29	0	1	262	326	587	2.69e-164	502	LSEIKKVQILARDYETPLGPTVAGSFIPSEPAKTMEAFPNLLSKYQLLSGVTEFESYHDFGVLELGQGVLEAQRDEFITKYAKVIFEGAEDEALKEILKQYAPSLIDPQRWSVETNRDVVLNLFSDARTIAPTISFANYQSRSNRQSYFYVFGHNSISTDYAQLNKSVHGQEIPYVLGVPLGGANTHFTNVYTQSEKLLSEVVMRLWTNFVKIGTPNTQSVNKYFTADKESWNQYNVEWPEYDVDHQSYLKLAIPPQISSLF	LSEIKKVQILAREFETPLGPTVAGSFIPSEPARTMESFPNLLSKYQLLSGVTELETYHDFGVLELGQGVLDTQRDEFIIKYAKVVLEGAEEEALKEVLKQYAPSKLDPQRWSVETNRDVILNIFSDARTISPTISFANYQSKSNRQSYFYVFGHNSVSTDYAQLNKSVHGQEMPYVLGVPLGGATTHFPSVYTQSEKLLSEVVMRLWTNFVKIGTPNTQSVNKYFTADKEQWNQYNVEWPEYDVAHQSYLKLDIPPHISSLY	XP_028179302.1 uncharacterized protein LOC114366581 [Ostrinia furnacalis]
Contig5389-0.28	XP_028179302.1	85.333	75	10	1	1	74	27	101	1.64e-34	140	MANEGAPGMIGDTRSL-GEDGKRLTREYHLRQGALRGLIVKPSRHYDLQAVEMFLGVPYAAPPTGNLRFMPPVSA	MANEGAPGLGGDARSFTSDDGKRLTREYHLRQGALRGLIVKPSRHYDLQPVEMFLGIPYAAPPTGHLRFMPPVNA	XP_028179302.1 uncharacterized protein LOC114366581 [Ostrinia furnacalis]
Contig5389-0.26	KOB65450.1	90.625	32	3	0	11	42	18	49	5.87e-12	64.3	RWSSGNPYDGKILASYGNIMVITINFRLGILA	EWSSGNPYDGRILASYGNIMVITINFRLGILG	KOB65450.1 Uncharacterized protein OBRU01_22666, partial [Operophtera brumata]
Contig9166-1.6	XP_023942387.1	50.199	502	242	6	4	502	7	503	0	538	FLFLLAALVAVEAQRIPKVVQIKQGLVRGYSFDHYDAFAFFGIPYATAPTGAEKFKPPLPPPTWNGIFEAVDRYVFC-QQLSIFPE-GQFRFVEDCLAINVFAPNTNQTNLPVVVVIHGGGFQFGFGNTETPGQLITEEKNVIGVTFNYRLGPHGFLCLGTPDIPGNAGMRDQIAALKWVKENIAAFGGNPNDITIAGCSAGGASVDLLMLSKAADGLFNKVIGQSGANIGAFAVQVDPTENARWYAKSINYDGPDDIEAIEEFYKNISYKQLFSYDLNAQKDVHVVMSPCMERDLGIERFLDDTPINILKSGNYTRYPVLYGWAGMEGLYRIQNFDDWIIHMNQDFTQFIPTDLKFESPEQKQQIADKVKAFYFGDTPVNNSDVLNYIDFNSDVMFNV…	FLYICGYFMLVTCQTPSKTVTIDQGPVKGYRSPKGDVFVFYGIPYATAPTGTQKFRPPLPPPSWTDTLEAVENNIICPQNLGLRNVIGDFKMQEDCLIANVYVPDTEERNLPVVVYVHGGAYQFGYGADVSPINMVNSKK-IVAVNFNYRVGAHGLLCLGTKNVPGNAGMKDQVALLRWVQNNIAQFGGNPNEVTISGCSAGGSSVDLLMLSKATKGLFNRVVLESGSNTASFSVQVDPIANAKMIANELNV-SVDDFDGLENFYKTAPYEMLYKINVGEQKDTSTVFAPCIERDIGEEMFLDDHPVNILKSGEYPKYPMLYGITDMEGLYRVNNFDTWKDEMNENFAVFLPEDLQFENEEVKQEVAQKIKQFYFGEEPVSEANILQYVQYFTDVMFGV…	XP_023942387.1 esterase FE4-like [Bicyclus anynana]
Contig5480-0.2	KOB70767.1	40.145	1375	680	30	362	1632	584	1919	0	1014	PLPPPNWTTPFEATQRHVICHQYN-IFGPGLTFQEDCLVASVFVPDTNITNLPVLVVIHGGTFQSEWGNIETPSQLVNQGKNIIAVTFNYRLGPVGFLCLGTPDVPGNAGMRDQVAALKWVKQNIAAFGGNPNDITIAGCSAGGASVDLHFIAKASRGLFNKVIPQSGGNIGAFAVQVDPTLNARNFAQDIGYNGTDNLESLEAFYKSASYEQLFSISLH-DNKDVEIKMAPCLERDTGIERFLEDTPINIIKKGDFVQMPILYGWAGMEGILRLYLFETWKVQMNQDFSQFLPSDLKFESAQQKQELAEKVKKFYFGDA-VSNENILRYIDFHSDVMFNVAMQRAVTMQVEAGNNNMYIGVYSFTDNQTMVIPHTNERGANHCDQTVAIFD----LN-…	PLPPPEWIEPLDA-DKHIVCPQVNSFFVKNKVMQEDCLIANVYVPDTDEDNLSVIVYVHGGAFQIGYGDMVPPKNFM-KDKKVIAVTFNYRLGINGFLCLGTKSTPGNAGLKDQVALLRWVKKNIASFGGNPDDVTIAGGSAGSVSVDLLMISKTTKGLFNKVIPESGASTGVIAMQIDPVDLAKNYAKSLGFYDVADIYALEKFLKSVPVNEFFKGTINLENTNSSFDFVPCVERETGEEMFMDDAPVNIIKKGDYRKVPMLFGFADMEGLLQLDRFPIWKSKLNEKFSEFLPADLQFDSDDEKAEVAKAIRDYYFGDKNINEESILQYIDYFTDVLFAYPTLRSVKLLVESGHDQIYLYEFSFVDEDTPVVPHTNVRGANHCAQTITVLDGRQLLNP…	KOB70767.1 Carboxylesterase [Operophtera brumata]
Contig5480-0.0	KPI93489.1	42.857	889	409	13	67	859	152	1037	0	686	GTPDIPGNAGMRDQLAALKWVKDNIAAFGGNPDDITIAGCSAGGASVDLHMLSKASNGIFKRVIGQSGANIGSFAVQVDPTENARFLAKQINYDGPDNIEAINEFYLNVPYEQLLSYSL--NEDVAVKMSPCIERDLGFERFLEDSPINIIKKGNYVRYPVLYGWAGMEGIYRLDHFEDWSEHMNENFAQFLPSDLKFESEEHKQEVAKKLKSF---------------------------TLVTPMSVTEAGNNAMYVSVFTYTDNSTRIIPYTDLRGATHCTQFKVVFD--------------LDESKYSQEYIDLRATMREIWLNFIHT-------SAVFEYLRMKILFCIFLTLSAA-QAKGDSKIV---NIGQGPVKGYRVSELDVFAYYSIPY…	GTPDVPGNAGMKDQVALLRWVQNNIASFGGNPDDVTISGFSSSSAAVELLTLSPITIGLFNKAILESGASVAAFSTQINPVKNAEYYANLLNFNSGD-VSSLEEFYKSVPNDVLYSVDVYNATDTIFFFSPCVERDLGQEIFLDDSPVNILKIGKQNKLPMLFGFTEMDGLFRIPLFDTWKDRMNEKFSDFLPGDLHFKDEMEREEVAQKVKQFYFGKQAVSEETIFRYIDYFTDTVFAYPTLRSVRLQVESGNENIYLYRFDFVDKTASPVPYTCVRGADHCAQTLAVMDGVISSLAEASTPQPLSEETLSRDYKKMKDIMRFMWATFITTGKPVPEDSSLPKWPPTQANGGPYMRLDKSLKLRGDSKEVKQLNTAQGPVRGYKDAGDDVFVFYGIPY…	KPI93489.1 Venom carboxylesterase-6 [Papilio xuthus]
Contig5480-0.47	XP_023955056.1	45.455	275	134	5	172	434	278	548	9.23e-73	248	DQLAALKWVNK------ILPLLVRDLGFERFLEDTPINILKKGDYVRYPVFYGWADMEGLYRIRSFEYWKDLMNEDFSLFLPTDLKFESNEHKQEVAKKVKKFYFGDDPVNGDTILGFIDYNSDVMFVAAMQRSITMQVEAGNNAMYVSVFSYTDNDTSLIPYT-QMRGATHCDQFEIVFD-----LDEGKRSNEYRDLRKTLREIWINFIHTGNPTPEGKIPAAVPKWEPASANRMPCMDIGKTIRVLPGGYEETRQRFWDELYDLYKYEPIAP	DQLNSGDVMNRTDSSFLMVPCVERDLGQEVFLDDSPVNILKSGNYKKVPMLYGFTDMEGLLRIEYFDTWKDLMNDKFSDFLPIDLKFKSKMEKEQVAERVKRFYFGDKTVSEETVLAYVDYFTDVIFAYATIRSVKLQVEAGNDQIYLYEYSYYDDETPAVPYTNNVRGANHCSQTMFVLDGWNKFINRTSDSDEFKKHVKNMRNIWLDFMTTGKPVPEG---SDLPKWPPVGANRSPYMSLGKTIELKSSLLKE-RTEFWDDIYEKYYANPMPP	XP_023955056.1 esterase FE4-like [Bicyclus anynana]
Contig5480-0.52	KPI93489.1	41.749	606	286	12	8	553	322	920	2.07e-148	465	LRLEHFDNWKIEMNENFKNFLPSDLEFESEEVKQKVADRVKEYYFG-DAVTNDKVLNYIDYHSDVMFNVAMQRAITMQVEAGNDAMYVGVYTYTDNNTMVIPYVNARGANHCDQTAAILDQS-------------DDSHLTEEFIELRKAWREIWVNFITTGSDI-------------------IGALAAVQAQGNSS--KLVNIAQGPVRGYKMPGLDVFAFYSIPYAKAPSGRDKYKSLSLPPPLPAPTWTTPFEATEKNVLCHQF-NIFP--PGMFEYVEDCLVVSVYTPDTNATNLPVVVVIHGGGFQSDFGNYESPSQLVDQGKNIIGVTLNYRLGPIGFLCLGTPDVPGNAGMRDQLAALKWVQQNIAAFGGNPNDVTIAGCSAGGASVDLHM…	FRIPLFDTWKDRMNEKFSDFLPGDLHFKDEMEREEVAQKVKQFYFGKQAVSEETIFRYIDYFTDTVFAYPTLRSVRLQVESGNENIYLYRFDFVDKTASPVPYTCVRGADHCAQTLAVMDGVISSLAEASTPQPLSEETLSRDYKKMKDIMRFMWATFITTGKPVPEDSSLPKWPPTQANGGPYMRLDKSLKLRGDSKEVKQLNTAQGPVRGYKDAGDDVFVFYGIPYATAPTGPNKYKAPLP-----PPTWTTPFEAVNKNIICPQMENLFMANPNSTE-SEDCLIANIYVPDTKTNKLPVLVYVHGGAYQIGYGEFAVAKNLMRE-KEMIIINFNYRLGPHGFLCLGTSDVPGNAGMKDQVALLRWVQKNIASFGGNPDDVTIIGYSAGSSAVDLLM…	KPI93489.1 Venom carboxylesterase-6 [Papilio xuthus]
Contig5480-0.3	XP_013196054.1	47.471	257	89	2	3	214	5	260	5.92e-69	230	LLLSVALAFVVVQAQNDASRLVNIKQGPVKGYKMPGLDVFAFYSIPFAKVPTGADKY---------------------------------------------KTNLPVFVYIHGGSFASEYGNIEPPGQLVNQGKNFVGVTFNYRLGPIGFLCLGTPDVPGNAGMRDQVTALKWIQQNIAAFGGNPNDVTIAGCSAGGASVDLHILAKASKGLFKRVIGQSGANIGAFAVQADPTRNARVYAKSLGYNGTDSLEAIR	LLVSIALSSVVAQNGTEESLEVKITQGTVRGYKKIGSDVFVFYGIPYATAPTGRQKFMPPLSPPQWAGIFEATDKDIICIQPFRPYSQENCLIANVYVPDTERTNLPVVVIVHGGAFHLYYGSVQEPIDLVNSGK-IIAVSFNYRLGAHGFLCLGTEEVPGNAGMKDQVAMLRWVQENIAHFGGNPNDVTIMGCSAGGMSVDLLSISPMAKGLFHKVIVNSGANVGPLSFQVDPLENARSYAKALGFDRVDDIDALE	XP_013196054.1 PREDICTED: cholinesterase 1-like [Amyelois transitella]
Contig3114-4.149	AQY62718.1	66.719	643	148	8	38	631	34	659	0	816	VVFTQRHGRSARIEGLKDNTLGYYSFFGLRYAEPPLGARRFQRPLRRFLAGEQNATVPCSICPQPDPNFPKRIIGHEDCLCLNVYTPKMPGDERGSPVVFFIHGGNYRSGSATPYGSKTTX----------------------------------------------EFFGGDPTRVTIMGQGSGGSAASVMALSSEGRSAHGVVALSGTALSPGTVRSDPEMHSRKLAKRTGCPETPVERLVLCLKKQSAEKIVMADSEIASDLVDTKKFLEEIIGRNGAGVRVEGTDDKRGLPPLVTEQPSNHLKRRNRLSHCLQLHLPKQCVQFCRRKYANELSNLMMNVKNFIKKDIIGGLNGVVEGVEGLLPVKKADLKNILPLGDYDEYYERLSQAANANILE…	VVFTQRHGRSARIEGIRDNTFGYYSFYGLRYAEPPLGPRRFQRPIRRLLAGEQNATRPCSICPQPDPNFPRRIMGHEDCLCLNVFAPKMPGDEKGSPVVFFIHGGNYRTGSATPYGGKHLTQEDTILVVAQYRLGSLGFISNGEKEASGNAGLFDLHIAINWVKDYIEFFGGDPSRVTIMGQGSGGSAASVMALSSEGRSNQGVVALSGTALSPGTIRSDPGKHSRQLAKHTGCPETPVERLVLCLRKLSAQKIVLADSEIASDLIDTKKFLEEIIGRNGAGVRVEGQYDRRGLPTLVTEQPAEALKKKKQNIPLLTGVTSAETVRAVFGKYATELANLMMNIKNFIKKDIIGGLNNVVEGVEGLLPVKKADLKNILPLGDYEEYYEKLSQAANANILE…	AQY62718.1 carboxylesterase [Cnaphalocrocis medinalis]
Contig11205-0.1	XP_028171041.1	65.517	174	60	0	1	174	163	336	7.22e-79	254	MRWVNKNIANFGGDPNNVTIFGQSAGAACVTFHCVSPMTKGLFKRAIAQSGCFANWWAQTNRPRERSEALARSLGCHSKDDKELYEFFKNQPKENLVEAHLPITIKENDCDKYETKNSVVSEKLFPNVEPYFTGNIFDALKTDIHEGVELMIGYNEDEGVINLGVSLILKRQYF	MRWVQKNISQFGGDPNNVTIFGQSGGAACVTMHCISPMTKGLFKRAVAQSGCMISWWCQFYRPRDRALALAKTLGCNSEDDKELYEFFKNQPVEKLCEIQVPIMLKEKEHDLYDTQFCIVSEKVFPNVETFFTGDILENLKNNVHEGVELLIGHNEDEGIINIAATHDIKRTLY	XP_028171041.1 esterase FE4-like [Ostrinia furnacalis]
Contig11205-0.4	XP_028171041.1	72.222	72	19	1	1	72	2	72	1.69e-27	113	MQVKTTEGLLEGEIVNNDILGTYYSFKGIPYAAPPLGDLRFKAPQPPKPWEGVRSAKEHGSSSYQFNNFLTK	VQVKISDGILEGEKVHSDICGDFYSFKGIPYAAPPVGDLRFKAPQPPIPWEGVRPAKKCGSSCYQF-NFMTR	XP_028171041.1 esterase FE4-like [Ostrinia furnacalis]
Contig13336-0.0	XP_028175346.1	90.556	593	42	3	1	579	67	659	0	1098	MNRHISKKVNSNKAFN--LKENQKDQPSDDNYEDHDPVQTSENRDYTKVNFDHNPYYN-EHFVHNKFYNSENSAYSNYEDYKNFFLNPSNPIPKSNVKFKISSRIVQTKYGKLQGIVLAMDEHRYLSPLEVFLGVPYATPPVGSNRFSPTRTPSPWDGVRVSDRPGPACPQKLPDLDDERTILEKMPKGRVEYLKRLMPYLKNQSED-----------LDETKLALPVLVYIHGESYSWSSSNPYDGAVLASYTDLIVVTLNFRLGVLGFLNANPAPNSKARVANYGLMDQIAALHWVQQNIALFGGDPTNITLMGHGSGAACINFLMISPTVMPGLFHRAILLSGSALSSWAIVDDPVYYSLKLAKHMNCSIPEDLTKDHEVIVDCLREASIEELLSA…	MNRHLSETFVAGKDFKSITDVHQSDQPSEDNYEDHDPVHGSENVDYTKVNFEHNPYYNSEHFIHNKFYNSENNVYSNYEDYKNFYLNPNNPIPKSSVKFKISSRIVQTKYGKLQGIVLAMDEHRYLSPLEVFLGVPYATPPVGSNRFSPTRTPSPWDGVRVSDRPGPACPQKLPDLDDERTMLEKMPKGRLEYLKRLMPYLKNQSEDCLYLNIFAPLQMDETKLALPVLVYIHGESYSWSSSNPYDGAVLASYTDLIVVTLNFRLGVLGFLNANPAPNIKARVANYGLMDQIAALHWVQQNIALFGGDPTNITLMGHGSGAACINFLMISPTVMPGLFHRAILLSGSALSSWAIVDDPVYYSLKLAKHMNCSIPDDLTKDHEIIVDCLREATIEELLSI…	XP_028175346.1 neuroligin-4, Y-linked-like [Ostrinia furnacalis]
Contig4653-0.41	XP_030022055.1	45.841	541	210	7	40	500	32	569	1.31e-143	458	LRFMVEVLGFLCLGTKDIPGNAGMKDQVAALRWINKNISHFGGDQNNVTIFGCSAGSMSVTYHLVSPMTKGLFKRAIAQSGTSTCCIGIMTHPRERALALAKKLGLNSEDDKKFMSF----------SNLYHLIDLLELKR---------PEEIFDDTETFFHGDPCTVLRNGIHEGVEVITGYTSDEGVLAIGAAPNIDEIFRLINTFKDYVVPKPIAENCTSKIQLEAGRKINKFYFDNKNVSMDCIDDLIKFYSMYLFTFGTYQWAKICSGLNRNKVYLYKFTCKTERNIFAKVLGAQKVIGSKKVVSHADDVTYIFPM-KDMSKPIDKESETFKIIDRITTL--------------------------------------------------WTN…	INYRLEILGFLCLDTEDIPGNAGMKDQVAALRWVNKNIKNFGGDPDNITIFGESAGGASIGWLLVSPMTKGLFKQAITQSGTSTCSWSQSFEPRERALALARKLGCYSEDDKELHEFFISLPFESLVSTQTRLTMAEETKNIYEPVFIVVNEKKFGDNERFFYGDIYSSVANGVHEGVTVMTGYTEDEGILNMALGIPVQDKIDLINRFHDYLVPKPIAINNLISDQIQAGKMIKEYYFKGK-VNIEDWEQLVKYYSLEVFVYATIQFAKLCANAKKNKVYLYKFTCKSERNVFGHVMGMGELIKDKQVVCHADDVYYLFETSRTESIKTEIGSKTFEMIENATKIWTDFAKYGNPTPDDSFGVEWKPYSLENQDYLEIGNEIVAGAEPDKEEVEFWEN…	XP_030022055.1 venom carboxylesterase-6-like [Manduca sexta]
Contig4653-0.38	XP_028171041.1	60.037	538	180	3	1	503	2	539	0	680	MQVKTTEGLLEGEIVNNDILGTYYSFKGIPYAAPPLGDLRFKAPQPPQPWEGVRSAKEHGSSSYQFNFLTKTREIGSEDCLYLNVYTPNTKPSEPLPVMIWIHGGAFCCGSGNDDIYGPEFLIKHDV-------RRRMY----------PGNAGIKDQVAAMRWVNKNIANFGGDPNNVTIFGQSAGAACVTYHCISPTTKGLFKRAIAQSGSIINWWTQGFRPRDRAEALARKLGCNSKDDKELYEFFKSQPVENLAEIQVPLTYKEYHCDKYETQFSLVVEKEFPNVESYFTGNIMEALKTGIHEGVELIIGYNGDEGIINVGVSFDIKKTISQANTFLEYFVPKFLIYHCSPDQQLEIGKAMKQFYMKNDILVESNLEPLVKYFATDMYKFGLLTI…	VQVKISDGILEGEKVHSDICGDFYSFKGIPYAAPPVGDLRFKAPQPPIPWEGVRPAKKCGSSCYQFNFMTRTRLNGSEDCLYLNVYSPNLTPAKPLPVMFFIHGGAFSCGSGDDDVYGPEFLIQHNVILVTLNYRLEILGFLCLDTEDAPGNQGIKDQVAAMRWVQKNISQFGGDPNNVTIFGQSGGAACVTMHCISPMTKGLFKRAVAQSGCMISWWCQFYRPRDRALALAKTLGCNSEDDKELYEFFKNQPVEKLCEIQVPIMLKEKEHDLYDTQFCIVSEKVFPNVETFFTGDILENLKNNVHEGVELLIGHNEDEGIINIAATHDIKRTLYYANNFKEYFVPRPLAYYCSIDDQLDIGQKIKEYYLNNRTLTTKNLNLLVKYFTAESFKIGIWQM…	XP_028171041.1 esterase FE4-like [Ostrinia furnacalis]
Contig11331-0.1	XP_028175659.1	60.377	265	74	2	10	243	69	333	1.44e-103	323	YRMPTLPQALTDS---RSKRYKCVRPLGVGFEGTEDCLVANIFTPSLGEASSLPVMVWVKGREFDRVYENELSFKHFVEKDVIVVSLNFRESIFGFLCLGTEIAPGNAGLKDIIAGLTWIKENISGFG----------------------------DLVHGAITQSGNALAPWAVSRDNLASAVKVAEALGHTVNTIEELSEVFTRVSVPALMAIINEFDLSDNSLVFAPCVEREELAEPAFLAKTPFEIISQGNFLDIPFITGL	FKAPSPPPVFTETFVANRKNIKCVRPLGVGFEGTEDCLVVDVYTPTLDAESKLPVMVWIKGTELDRDDERELSFKNFVTRDIVVVSLNFRESILGYLCLGTETAPGNAGLKDIIAGLRWVQANIEQFGGDPDDVTLLGHGSGAAAVDLITLSPMADGLVHKAISQSGNALAPWAVSRDNMEYAVQVAEALGHTITADIDLSEIFTRVSVSALMGVLNKLDLTDNSLAFAPCVEREDLPDEPFLVKTPFEIISEGEFLDIPFITGF	XP_028175659.1 venom carboxylesterase-6-like [Ostrinia furnacalis]
Contig2269-1.28	XP_028159051.1	95.283	106	5	0	1	106	76	181	1.48e-63	211	LAVMVWIHGGAFTMGSGNAFLYGPDHLVSAGVVLVTLNYRLGALGFLSLENDEVPGNMGLKDQVMALRWVRDNIEAFGGDSTRVTIFGESAGAASVHLHMLSNASK	LAVMVWIHGGAFTMGSGNAFLYGPDHLVSAGVVLVTLNYRLGALGFLSLENDEVPGNMGLKDQVMALKWVRDNIEAFGGDPSRVTIFGESAGAASVHLHMLSKASE	XP_028159051.1 venom carboxylesterase-6 [Ostrinia furnacalis]
Contig9036-0.2	XP_028175590.1	61.409	298	63	3	1	246	1	298	1.39e-120	363	MPRVQVEQGELED--------------------------RLRAPEPPEPWTGVRDASQHGPVCPQYNERLDRMEEGSEDCLYLNQ--------NPYPVMIWIHGGSFYTGSGNSDFYGPDFFMAHNIILVTFNYRLEVLGFLCLDNEDVPGNAGLKDQVAAMRWVKKNVHAFGGDTENITIFGCSAGGASTSLPFSIKNSKGCSTK------------------RYAKASLGKQLGIETDDEQELLQFLRNSPVSALVKIKLPPLNITVNRDITDGLTFIPVIEKRDLTVEKFISEPP	MPRVQVEQGALAGVVCEHEEGKYYAFKGIPYAKPPLGPLRFKAPEPPEAWSGIRDASQHGPVCPQYNERLDRIDEGSEDCLYLNVYSKNLTPPRPLPVMVWIHGGSFYTGSGNSDFYGPEFFMEHDVILVTFNYRLEVLGFLCLDNEEVPGNAGLKDQVAAMKWVKKNIAAFGGDTDNITLFGCSAGAACTSYHLISEMSRGLFNKAICQSGVCLSDWSYNLYPRQRAFQLGKLLGIDTEDEKELLQFLKSLPASSLIKIKLPPLHIDVKRDLTDSITFGPVIEKSDLKVEKFVTEPP	XP_028175590.1 esterase FE4-like [Ostrinia furnacalis] XP_028175591.1 esterase FE4-like [Ostrinia furnacalis] XP_028175592.1 esterase FE4-like [Ostrinia furnacalis]
Contig9036-0.33	XP_028175590.1	62.992	127	43	1	3	129	407	529	1.01e-50	178	RESTPVYLNEFTAETERNYTKKQYNMDSVKGVCHADELHYQFHVTCLPVPLSEESAKIIKQFVKLWADFAATGNPTPDESNPNVPWKPFTETERNCLVIDKELKCIRLDNAKNMRFWEELYEETILN	QNNSPVYVYQFAAETERNYTKQQYNMDSINGVCHADDLHYLFHVSCLPIPLTEESKKTIKQFVTLWVDFATSGNPTPETK----LWQPFTESDRYCLVIDKQNTCINISGAENIRFLEQIYEETNLN	XP_028175590.1 esterase FE4-like [Ostrinia furnacalis] XP_028175591.1 esterase FE4-like [Ostrinia furnacalis] XP_028175592.1 esterase FE4-like [Ostrinia furnacalis]
Contig5484-0.6	RVE40991.1	58.803	284	116	1	51	333	79	362	7.31e-116	350	NLTNAFQPVPDDFLPVAEQYSPLPLATALSATKQPMMQLDLLLGSTDLEDINHYDNKYQALLDLNQSYIADYTNNYRIPDILKMFSLGQSEILPALLQAIRWEFWSIKSSKEPSKEILEAVEGLARMESSAKWSVGSALLAARLARKISRLYVYRYLQPSISDLYGRDINFTGAVHGSDLIALLGDSLMLQIARRRSTPEEKRISLIFREYVLNFIKFGSPEQESKWQRYKIGEAHVHGVQSE-EIRYNRRSVSRDTAFWLQYLPQLHGSLISVSHAEELNSQK	NWSKVLQLITDDFLPTSEQYLPISLAAALSASNQPTMQLDLLFGSTDLEDVNHSDDYYADLSQRSLSYIAEYANTKKIPELLKFFSLDQSDAVPLLAHAIRWEYWGAKGRKDTERGTLNAIEGLARMESSVKWGVGSALLAARLARKLSRLYVYRYLQPGSVDLQGNRLNFTGAVHGVDLIALLGDALMLQVARQSSSQDQKQITSLFRQFIINFIKFGSPTSENVWKRYKVGDAYVHGVHNNGNDMVNTNNVNRDTTFWLQYLQQLNSYFSTSIHTEQLTSQK	RVE40991.1 hypothetical protein evm_014359 [Chilo suppressalis]
Contig12328-0.6	AQY62717.1	83.333	162	26	1	1	161	1	162	4.46e-89	280	MKWLALITLIVANVVQLPSPLVTTTSGVVRGRVGETGKFYQYLGIPYGTVDARNRFQAPLPPPKWSGIFDAVDENTWCPQRYGSTVIGHTDCLKLNVYSPISAEAGLR-PVMVFVHGGCFFEGISSPFLYGGDFFAEHGVVFVGINYRLNVEGFLCLGIKEA	MKWLALFSLIAANVVQLPSPLVRTRSGLVRGRVGESGKFHQYLGIPYGTVDERNRFQAPLPPPKWEGILDAVDENTWCPQQHVSAVIGTPDCLKLNVYAPTSASPRSRLPVMVFVHGGCFFEGSGSPFYYGGDFFAEHGVVFVGINYRLNVEGFLCLGIKEA	AQY62717.1 carboxylesterase [Cnaphalocrocis medinalis]
Contig12328-0.37	KOB72049.1	36.809	1410	724	29	39	1342	119	1467	0	873	MKLNGFLCLGIKEAPGNAGLKDQVAALRWVKRNIRAFGGDPDNVTIFGESAGASSVSYHMLSPMSKGLFHKAIVQSGSSLAGWAFQYKPVYIASLLAKAMGLDSNDPKELYEFFIKQTDSDLVTKRVPRQENNIIITEILFAPCAEKSFQGQESFLTELPYELLSTGNYNKVPLIIGANTEEGITLIGLEEDNLVEKVKFERALPKDLVFLSNETKQAVANKLKEFYMGSDEVSKDTKVKLSKLYGEPYINYPVMEETDLMLKTNDKPIYHYLFGYDGRRNIVKKTQNLPLREMDGASHADELFYLFS-QTLIP-EFAEKVMIDKMTTMWTNFAKYGNPTPHTTENLPLLWPQVTTDNQLALKIDQEFSTIPLWHSDSLKYWREIYSNRRRRCAWARLA…	LEVLGFLCLGVKEAPGNAGLKDQAEALQWVKKNIKAFGGDPDNITIFGESAGSASVGYHLVSHLSKGLFHKAIMQSGSAMSPWSMQFEPLKTAKLLSQQIGPRIEDPIEIYKLFKNLTAEDLMKTRVPRKDGDIVLSENIFVPCVEKNLPNVEGFLTDTPYNLITKGDYNRVPLIIGYNNAEGFMFAGKENDTIIPKLDFNKALPRDLDIPSEEEKRRIADVLRRYYMGDKIISKESMVEFARFEGDSSIIYPVIFTIDILLKTMENPVYAYKLNYSGWLNLAKFVYG--FGKEPGATHADEIFYMFKIRTTLPMTFFEKDFIDRITELWTNFAKYG----YWIALLSLIAANFVRQPALVVRTQ------------------------------SGLV…	KOB72049.1 putative odorant-degrading enzyme, partial [Operophtera brumata]
Contig3031-0.69	XP_028159534.1	68.148	540	80	6	1	450	1	538	0	717	MGILTFAVSCAIFGAVLGLEETRIVNTKYGKVEGSLASNQLYYEYLGIRYGVPVKFR-----------------------FPCNDPLAVPSDNEDCLVLNVYSPFGVLNSTFPVMVYLH--------------------GGGFGV------------------DAPGNAGLKDIRAALRWIKDNIANFGGDVDNITVFGQGSGGVAALYLTMSESTKGLFHKVISESGAPFTPQSFDAYPLGTASQVAKALGVSSVDPEDLFRIYSETPVKKVEEAISKQMNAKKV-----------------------------HGVPIIVGLNTVEGLPSTLDYFTITSQMDRIKNEDFSCLDQRSLIVPKDEKADVRETLKDTYFADIDSDETLIGGIINLNSDFS…	MRALILAVSVAIFGAVSCIEKTQI-NTKYGKVEGCLAANGLYYEYLGIRYGIPVRFREPEEPPTHTDVYKADNRAVLCPQFPCNDPLAVPSDNEDCLVLNIFSPSNLLNSSLPVMVFLHGGGFGVGSGSPSFYGPQYLVSHGICVVTLNYRLNAYGFLNLGIQEAPGNAGLKDIRAALRWIRDNIASFGGDPDNVTVFGQGSGGIAALYLTLSESTKGLFHRVISESGTMFSPHSFDGYPLTTASQVAKALGVNTVDPEELLNVYSEASILKVEEAISKQMNPKTVFLPSVEEEFEDEEPFLTDTPYNIIKNKEFHAVPIIIGLNTVEGLTSTLDYNTVTSQMDRIKNEDFSCLDQRSLNIPKEEKEEFRKTLKDTYFASIDSDETVIGGIINLNSDFS…	XP_028159534.1 juvenile hormone esterase-like [Ostrinia furnacalis]
Contig3502-0.0	XP_028169898.1	95.532	761	21	4	1	759	248	997	0	1510	FLNANPIPHLKARVANYGLMDQIAALHWVQQNIALFGGDAGNVTMLGHGSGAACINFLMISPTVMPEFDFTLFFVLGLFHRAILLSGSALSSWALVEDPVSFSVQLAKQSNCTLPEDIVKDHELIVDCLREVPLDELMSAEISTPSYLTAFGPSVDGVVVKTDYAKELLTFFIPNDLQGFTSVSGVNNIKADKRSGDRIFGIRGGQNKYDLLFGVVTSEALWKFSAQDIQNGFEGERRDKIIRTYVRNAYTYHLSEIFFTIVNEYTDWERTVQHPINTRDAAVLAISDAQYVAPLVQTGDFLSVAKSSPDSGPNTFFYVFDYQTKDGDYPQRMGSVHGEELPYLFGAPLVEGLGHFPKNYTKSEVALSEAFILYMANFIRTGNPNEAQRQEGVLPISRE…	FLNANPIPHLKARVANYGLMDQIAALHWVQQNIALFGGDAGNVTMLGHGSGAACINFLMISPTVMA----------GLFHRAILLSGSALSSWALVEDPVSYSVQLAKQSNCTLPEDVVKDHELIVDCLREVPLEELMSAEISTPSYLTAFGPSVDGVVVKTDYAKELLTFFIPNDLQGFTSVSGVNNFKADKRSGDRIFGIRGGQNKYDLLFGVVTSEALWKFSAQDIQNGFEGERRDRIIRTYVRNAYTYHLSEIFFTIVNEYTDWERTVQHPINTRDAAVLAISDAQYVAPLVQTGDFLSVAKSSPDSGPNTFFYVFDYQTKDGDYPQRMGSVHGEELPYLFGAPLVEGLGHFPKNYTKSEVALSEAFILYMANFIRTGNPNEAQRQEGVLPISRE…	XP_028169898.1 neuroligin-4, Y-linked-like [Ostrinia furnacalis]
Contig3502-0.7	KOB75258.1	100	37	0	0	21	57	67	103	3.09e-17	80.1	YGKLQGVILPMDQHKYLKPVEAYLGVPYATPPTGSNR	YGKLQGVILPMDQHKYLKPVEAYLGVPYATPPTGSNR	KOB75258.1 Uncharacterized protein OBRU01_05590 [Operophtera brumata]
Contig3502-0.8	XP_012544374.1	97.872	47	1	0	59	105	130	176	7.74e-23	102	RLPDITNETLALERMPKGRLEYLRRLLPRLKNQSEDCLYMNIYTPVQ	RLPDISNETLALERMPKGRLEYLRRLLPRLKNQSEDCLYMNIYTPVQ	XP_012544374.1 neuroligin-4, X-linked [Bombyx mori]
Contig11243-0.33	PCG79397.1	96.491	285	10	0	153	437	293	577	0	582	GAVLASYTDLIVVTLNFRLGVLGFLNANPAPNSKARVANYGLMDQIAALHWVQQNIALFGGDPTNITLMGHGSGAACINFLMISPTVMPGLFHRAILLSGSALSSWAIVDDPVYYSLKLAKHMNCSIPEDLTKDHEVIVDCLREASIEELLSADISPPNFLTAFGPSVDGVVIKTDFGKDFLTMYSTGDFPSFGPLNNMNMNLNVHKKRSDSGRRLFQNKYDLLFGVVTSEALWKFSAHDVQNGIEPDKRDRMLRTYVRNAYTYHLSEIFYTVINEYTDWEKTVE	GAVLASYTDLIVVTLNFRLGVLGFLNANPAPHLKARVANYGLMDQIAALHWVQQNIALFGGDPTNITLMGHGSGAACINFLMISPTVMPGLFHRAILLSGSALSSWAIVDDPVYYSLKLAKHMNCSIPDDLAKDHEVIVDCLREASIEELLSADISPPNFLTAFGPSVDGVVIKTDFAKDFLTMYSTGDFPSFGPLNNMNINLNVHKKRSDSGRRLFQNKYDLLFGVVTSEALWKFSAHDVQNGIEPDKRDRMLRTYVRNSYTYHLSEIFYTIVNEYTDWERTVE	PCG79397.1 hypothetical protein B5V51_836 [Heliothis virescens]
Contig3119-0.0	XP_030029367.1	63.226	310	41	5	5	249	298	599	6.55e-121	371	KNWLAACVSSRALPLLLAVEAPRARFLSGWAPAAP----------APARALHASDAFLDCALAVVVATTESYQ-------------------------NVYRYHRNEIFAAVRNEYTDWEKPIQHPINIRDATLESLSDAAVAAPALK----------------------------RLGSVTGETLPYFLGLPLVGGTTSNPRNYSRGDVTVAESAVALLAAFAKTGDPSPRGDERHHEGMTWPRYELNTQQYLSI--KLKSPIRHEGPSEEPLPRHKMALWLHLVPQLHRPGAAPRHHQFRSVHPDMFA	ENWLVECIRARPLAALLAVDAPRARFLAGWAPSVPLPRDSPVQVQAPTRALHASDAFLECALAVVVSTTESYQFFSEDDIRHGFEEEHRNRILRTYVRNVYRYHRNEIFAAIRNEYTDWEKPIQHPINIRDATLESLSDAAGAAPALRVAQLHARRGASTYLAHLAHQTRDADYPQRLGSVTSETLPYFLGLPLVGGTPINPRNYSRGDVSVAESTVSLLAAFAKTGDPTPKSDERHHDTISWPRYEINTQQYLSIGTKLRVKSHYRG--------HKMALWLHLIPQLHRPGAAPRHHQFRSVHPDMFA	XP_030029367.1 neuroligin-4, X-linked-like [Manduca sexta]
Contig8236-0.0	KOB68222.1	47.475	198	44	6	1	144	35	226	3e-44	156	MKDQPCPTMGPEH-IMMFGGNPDSVTLSGCSAGGAVCIHYLSHYLRGIAFSGSAFASWTHAVKPAQKAKTLAGIVGCPTGTNRELVD------------------------------------------------LY-----QTDPSLLPDLEARWEQLASNIFEYNDTLPLHLRPAVAAKIKQKYLGGNPALGDRLF	LKDQSFALHWVRHNIMLFGGNPDSITLTGCSAGGA-SVHY--HYLSPL---GSAFASWTHAVKPAQKAKALAAIVGCPTGTSKEILDCLKFRPGEVIVNAQIEMDPFLTHYPYHAARMGAMHDLPLITSVTSEEGLYPAAAYQAEPGLIPELEAHWQQLASNIFEYNDTLPQEQRAAVAIKIKERYLGSQPIILERRF	KOB68222.1 Carboxyl/cholinesterase 7 [Operophtera brumata]
Contig11175-0.6	AQY62723.1	55.705	298	132	0	415	712	115	412	3.28e-108	349	QKRSCLLFFIYGGGFKSGSGNEDEYGADFLVQHNVIVVTVNYRMDALGFLCLNIKEVPGNAGMKDQSLALKWVHDNIQYFGGNPYEVTIMGQSSGAASVIYHMMSPMSRGLFKRAISMSGVPFCDWVIPLEPQKRAFELGKALGKNTKNPYELLDFLQSVPTEQLVNTAPLVISQEIIWNFPFRMFPFVPVVENDYGQQRFLAESIKDGLTMGNVADVDLLIGYTSNENLMVIPFLESYYHTYDTYSELFVPREVALEISPKEVLSLAKYILRRYIGNQPISLSTIPQIVQCLDDYTY	KKPFPVLFYIHGGGFMSGSGNDNEHGPDFLTPHEVILVTINYRLDALGFLSLDNEDVPGNAGLKDQALALKWVKDNIKKFGGDPDNITIMGQSAGSVSVTYHMMSPMSKDLFKRAIALSGTPFTDWAQPFYARERAFKLGKLLGFNTRNDTELLEFLQSVDVKKLTNTKPEIISQEINWYIPTRMYAFVPVAETDFGQERYLVEAAKDSLMNGRVQDKDLLIGYTDEEMMIEIPKASSFIDLYDTYSDLLIPFEIVRQIPPKDIPDLAEMIRKQYFDDKIINNETTAEIISLISDYPY	AQY62723.1 carboxylesterase [Cnaphalocrocis medinalis]
Contig9306-0.28	AJN91206.1	63.323	319	91	2	2	295	44	361	1.4e-138	414	PQKLKPWEGVRSAKEFGPVCYQFDLVTEKIFGSEDCLYLNVYTPEITPKEPLPVMVWIHGGGFMSGSGNDDVYGPEFLIRQGVILVTLNYRLEVLGFLCLDSETVPGNAGMKDQVAALRWVQENIKNFGGDPKNVTIFGESAGGVSVTGHLLSPMSKGLFKRAIAQSGALTCWWSNPYGARKAALGLARKLGCNSEDSKEIYELM-------------------------ELQYGITSENKYYGKERFLPGEPYELLRECVHEDVDIIIGYNEEEGLFWSKTGVDVPAVIDKVKRFDDFLVPRPVGLHASEITKLEIGE	PQPVQPWQGVRPAKELGSPCYQFDMMLNTVHGSEDCLYLNVYSPDLRPDQPLPVMVWIHGGGFMSGSGNDDLYGPEFLIRQGVILVTFNYRLEVLGFLCLDSEEVPGNVGMKDQVAALKWVQKNIASFGGDPENVTIFGESAGGASVCGHLLSPMSKGLFKRAIAQSGATTCALASPWGAREAAISLARKLGFYSEDSKELYEFFKNQPVENLINSREPFILHDFGRGFAELKFAMTIE-KDFGQERFFVGEPYELLRKGVHEGVDVIVGYTEDEGILWAKQIENMDKMFEIVKTYDDFLVPRRILMEASQENKFKVGK	AJN91206.1 carboxylesterase [Cnaphalocrocis medinalis]
Contig7340-0.9	XP_028170038.1	51.321	265	90	5	5	231	19	282	6.29e-81	260	AQAKGDSKIVNIGQGPVKGYRVSELDVFAYYSIPYATAPKGVDKFKAPLPPPVWTEPFEAVTQEVLCLQHDVFN-KTIKFEEDCLVASVFAPDTDEKNLPVLVIIHG-----------------------------------FLCLGTPDIPGNAGMRDQLAALKWVRQNIAAFGGNPDDITIAGCSAGGASVDLHMLSKASNGLFNKVIGHSGANIGSFAVQVDPIENAI-FLAKQIR-YDGPDNIEALNEFYKNVPYEQLLSL	AKVSDERKFVNLKQGPVLGFMDQDVEVFGFYGIPYATAPTGRDRFKAPLPPPIWNNTFKAIDQETICPQYGQENYKGKKVKEDCLIANVFVPNTETKNLPVMVSVHGGAFQIGYGNSKTPKQLVSSKRIIAVTFNYRVGPHGFLCLGTEEAPGNAGMKDQVALLRWVKENIRDFGGNPDDVTIVGCSAGGASVDLLLLSKMANGLFNKAIAMSGANVGVFGAQVDPIENARNYTLKYARNYEG-DDVESLVEFYVNVPLELLNSV	XP_028170038.1 venom carboxylesterase-6-like [Ostrinia furnacalis]
Contig8909-0.39	RVE47056.1	52.934	869	403	4	52	914	135	1003	0	968	ATLKGRFQGFLCLGIKDAPGNAGMKDQVAALKWIKKNIRAFGGNPENVTIFGESAGGASISYHVISPMSKGLFHKAIIQSGSSLSAWAFQYKPVYAASLLAKTMGFVSKDAHELYNFLIAQSDHDLIVNRVPRSENNTILSEVLFTPCAEQNIEGVEPFLTNSPYDSYIKGDFNQVPVLMGANTQEGLLFAGMDREDMIVNVKIDKAFPKDLDFPTNETRMAVAAEVQDLYMGNDTISVKTIAKISKFHGEPYINYPLLEETELLLKTNKYPIYHYLFAYESARNILKKL-LSSELKTVKGATHADELFYLFSQQLIPSFFQTNMIEKMSTMWTNFAKYG--SCSISMCGGVKWLVLWSLWAARVVRQPTAAVRVGGGWLRGSAPGPEPIWDGVFEAID…	ANYRLNVQGFLCLGIKEAPGNAGLKDQVAALKWIQKNIKAFGGDVDNITIFGESAGSVAVSFHVMSPMSKGLFHKAIMQSGSSFGGFSLQYDSVEVASRKAKQLGLESTDPRELYNFLYTQSDADLITTSVPREEGNILISELIFLPCVERKIDDVEPFLTETPYESFFRGNFTQVPMIIGLNSEEGLFFVNAEEDRLIPRTDIDVSLPKNLAFASISERREVAKEVHKAFFGNENVSLQTLYNLSRFIGDTFMEYPVTEETDVIIRNSDKLIYSYLFDYSGWRNVPKHMNPRKEFQNVTGATHADELFYLFSQELLPSLFENDMIDKITTMWTNFAKYGDPTPTQSELLPFKWPPMTKEEDNRKILHIHESLNIIPQPKKASSPGPEVSWKGVFDAVD…	RVE47056.1 hypothetical protein evm_008240 [Chilo suppressalis]
Contig8909-0.40	XP_028173628.1	54.348	230	103	1	1	230	319	546	8.38e-88	279	MLSKGKLNKVPIIIGSNTQEGMLLAGLDKDYYIEAIKFENALPKDLVFPNNETRKMVADKLKELYLGDDEIAPKNIDKLSKLYGEPYFNHPVMEETVLIVESSDQPVYPYVFGYDGFRNVLKLGLRSELRKIAGATHAEDIFYLFSQPFLPALFETEMIERMTTMWTNFAKYGDPTPATTKLIPYRWLPANAENPQALLIEKEFKTIPLWYSESLRFLKDVYSKYRRKLE	ILVDGKYNKVPMIIGSNTEEGLLFAGMENTHYLEKVDYEMVFPKDLEFPSDEVRKDIAQKVKKLYMGENEISAKTLPQISKLYGEPFNNYPPVEETNLIMQTSEQPVWHYLFGYEGRRNILKRSVGS--HNASGATHGDELFYLFSQEIIPTLFETDMIQKMTTLWTNFAKYGDPTPETSELLPVKWSPVTPDHQRALYIDREIKTVPLWYTESLIFWRDLYAKYRRSLD	XP_028173628.1 esterase FE4-like [Ostrinia furnacalis]
Contig132-0.69	KOB64827.1	48.41	849	381	6	329	1120	81	929	0	808	HYRTPLPRKPWNKTRSAREHGPVCIQYDIFTDR-YLPGSEDCLFLNVYTPWINPKSPLPVLFFIHGGAWKSGSGNDDNYGPDFLMHYDIILVTINYRLDVLGFLSLDTKDVPGNAGMKDQVLALKWVHDNIGNFGGDPNQVTIMGQSAGGASVIYHMMSTVSRGLFKRAISMSGVPLSDWAFPFEQTTRAYELAKTMGQNIDNSEDLLNYLQNVPAHDLLNTKPAVLSSEVYWNNGIKMFSFVPVIEKDFGKEQFLVEPIKEALVNGNIEDTDLLIGYTDLEYLIAVPLLESYGLADYNMFKELLVPREILLEISPKRMLSLAEKIHKAYFGNQFINNTTMLNFQNYGGDHIFINSVLRFLRYLPKGRA-KRYLYKFFTESSRNRYLKNAEKYNIHGCA…	RFKPPQPAIPWEGVRQAKAHGPECPQQDIFTNEIVVDSSEDCLYLNVYTRDLKPKSPLPVMVFIHGGGYKSGSGNEKNYGPDFLVNHGVLLVTINYRLDALGFLCLDTEEVPGNAGMKDQVAALRWVKENIAKFGGDASNITVFGESAGGASTALHLISPMSKGLFQRAISMSGVPNCDWSLAFRARERAFILGKLLGIETQDPNELLEFLQKVSVDKLVSQNPTVISSEEITNNILKMYHFTPVIEKDFGQEHFLTEPPFQALANGKINSVDLLIGHTNKESLIGMGVFVNDYIPKYNRFLEMVVPRELLIKCTPDTILEVSHKIRKHYFNNKPINIDTITEFVQYASDTCFVNDIHRFIRKVPKTRHNKRYFYQFSCLSERNVFGNQGAKYGIYGAA…	KOB64827.1 Odorant degrading enzyme CXE3, partial [Operophtera brumata]
Contig132-0.66	AQY62715.1	65.963	379	127	1	1	379	1	377	0	541	MVKLRVKQGWLQGEELETSTGNVKYCSFKGIPFATPPLGDLRFKTPLPMQPWKGVRNATEHGHMCPQRDIFTGEIIPGSEDCLHLNVYSPNCCTDSKLTVMVFIHGGGYKSGSGNIHHYGPDYLVQYGVVVVTINYRVETFGFLCLDTEDVPGNAGLKDQVLALQWVKDNISVFGGDPEKVTVFGESAGGASAILHTLSPMSKGLMKRVIAMSGVPTCNWGVPFEPKRRAFVLGKQRGFNTNNPSQLLKFLQSVPKDELIDSGPCVLTSEFIIQDNTIQMYHFTPVSEKNCGQNHFLTERPLDILRSGKMHEVDVMIGYTSKETLLGVDWFKNKYLAEYDQYPELSVPRKILLECPPRKILQISDRIKAHYFGNNSITM	MAKVEVKQGWLEGEQLETSTGEGRFYSFKGIPYATPPVGKLRFKAPLPPQPWQGIRKATEHGPVCPQRDIFTQEYLAGSEDCLYLNVYSPNLKPATPLAVMVFIHGGGYKSGSGNVHHYGPDYLMNHNIVLVTINYRLEAFGFLCLDTEDVPGNAGMKDQVLALKWVQENITKFGGDPTNVTVFGESAGGASSALHILSPMSKGLFKRSIPMSGVPLCDWSQPFEPRKRAFVLGKQLGLETDDPKELLDFLQSLPAEKFVDVNPCLLAFEEVL--NIIKFYPFTPVVEKNFGGDHFLTESPEDILKSGKVNDVDVLIGYTSLEILVGIKFLEAKLISDYNRYPELLVPKKIVLQSTPKKILELSDRIKEHYFGKKQITL	AQY62715.1 carboxylesterase [Cnaphalocrocis medinalis]
Contig132-0.68	AQY62715.1	71.482	533	151	1	1	533	1	532	0	811	MVKVQIQHGWLEGEELVPSTGEGVYYSFKGIPYAAPPVGKLRFKAPVPPKPWDGVRKATEHGPICCQRDIFTQQIIAESEDCLYLNVYTPNLQPSKAKAVMVFIHGGGYKSGSGNVDHYGPDFLMSHDVVLVTINYRLEAFGFLCLDTPDVPGNAGLKDQVLALKWVQENISKFGGDQNNVTVFGESAGGASSALHILSPMSRGLFKRAIPMSGVPLCGWSQPFEPQKRAFALGKLLGLDTEDPQKLLDFLQSVPAEKFIDVYPCILTSEEITGNLLKMFHFTPVVEKDFGQERFLAESPESILKKGKVNDVDILIGYTSSETLVAIPFLENKLLNDYSRYSDMLVPTEILRKCSPGKILEISSRIKSHYFGKKPISVDTMKELLAYLSESVFAYDIYR…	MAKVEVKQGWLEGEQLETSTGEGRFYSFKGIPYATPPVGKLRFKAPLPPQPWQGIRKATEHGPVCPQRDIFTQEYLAGSEDCLYLNVYSPNLKPATPLAVMVFIHGGGYKSGSGNVHHYGPDYLMNHNIVLVTINYRLEAFGFLCLDTEDVPGNAGMKDQVLALKWVQENITKFGGDPTNVTVFGESAGGASSALHILSPMSKGLFKRSIPMSGVPLCDWSQPFEPRKRAFVLGKQLGLETDDPKELLDFLQSLPAEKFVDVNPCLLAFEEVL-NIIKFYPFTPVVEKNFGGDHFLTESPEDILKSGKVNDVDVLIGYTSLEILVGIKFLEAKLISDYNRYPELLVPKKIVLQSTPKKILELSDRIKEHYFGKKQITLDAMKEFLLYSSHCVFTHDIHA…	AQY62715.1 carboxylesterase [Cnaphalocrocis medinalis]
Contig3224-0.30	XP_023942387.1	48.803	543	269	7	402	941	7	543	0	563	FLFLLAALVAVEAQRIPKVVQIKQGLVRGYSFDHYDAFAFFGIPYATAPTGAEKFKPPLPPPTWNGIFEAVDRYVFC-QQLSIFPE-GQFRFVEDCLAINVFAPNTNQTNLPVVVVIHGGGFQFGFGNTETPGQLITEEKNVIGVTFNYRLGPHGFLCLGTPDIPGNAGMRDQIAALKWVKENIAAFGGNPNDITIAGCSAGGASVDLLMLSKAADGLFNKVIGQSGANIGAFAVQVDPTENARWYAKSINYDGPDDIEAIEEFYKNISYKQLFSYDLNAQKDVHVVMSPCMERDLGIERFLDDTPINILKSGNYTRYPVLYGWAGMEGLYRIQNFDDWIIHMNQDFTQFIPTDLKFESPEQKQQIADKVKAFYFGDTPVNNSDVLNYIDFNSDVMFNV…	FLYICGYFMLVTCQTPSKTVTIDQGPVKGYRSPKGDVFVFYGIPYATAPTGTQKFRPPLPPPSWTDTLEAVENNIICPQNLGLRNVIGDFKMQEDCLIANVYVPDTEERNLPVVVYVHGGAYQFGYGADVSPINMVNSKK-IVAVNFNYRVGAHGLLCLGTKNVPGNAGMKDQVALLRWVQNNIAQFGGNPNEVTISGCSAGGSSVDLLMLSKATKGLFNRVVLESGSNTASFSVQVDPIANAKMIANELNV-SVDDFDGLENFYKTAPYEMLYKINVGEQKDTSTVFAPCIERDIGEEMFLDDHPVNILKSGEYPKYPMLYGITDMEGLYRVNNFDTWKDEMNENFAVFLPEDLQFENEEVKQEVAQKIKQFYFGEEPVSEANILQYVQYFTDVMFGV…	XP_023942387.1 esterase FE4-like [Bicyclus anynana]
Contig2209-0.31	AJN91192.1	86.207	232	32	0	1	232	82	313	3.32e-141	417	MTYEGEVNATDDGPACPLPAPPTYPVDEDCLTINVYTPGHNRSEPLPVIFFIHPGGFYSMTGRSDLAGPHYLLDKDVVLVTINYRLGSLGFLSTGDELAPGNNGFKDQVVALKWVQRNIRTFGGNPDLVTITGSSAGSFSVFFHMISPMSKGLFHRGISMSGSPIGNRPLPRDLYHLAVKQAELVGCPADNSSVIISCLKTKTFRELGNSLFGFRQFGWDPIGIWDPVVEWD	LSYQDEVNATEDGPACPLPAPPSYPVDEDCLTINVYTPNNNGSELLPVIFFIHPGGFYSMTGRSDLAGPHYLLDHDVVLVTINYRLGSLGFLSTGDRLAPGNNGFKDQVAALKWVQRNIQAFGGEPGLVTLAGSSAGSISVLFHMISPMSKGLFHRGISMSGSPIGNRPLPRDLFHLAVKQAELVNCPTDNSSVIIECLKTKPFRELGDSLFGFREFGMDPVGIWDPVHERD	AJN91192.1 carboxylesterase [Cnaphalocrocis medinalis]
Contig12484-0.1	XP_028159051.1	89.418	189	20	0	1	189	76	264	2.81e-111	338	LAVMVWIHGGAFTMGSGNAFLYGPDHLVSAGVVLVTLNYRLGALGFLSLENDEVPGNMGLKDQVMALRWVRDNIEAFGGDSTRVTIFGESAGAASVHLHMLSNASKGLFHRAIAQSGLALSPWALATSPRARAFELGKELGIDTNSTAELLGYLRATPSELLVKAGARLGGASARGSDLRSTVALPFLP	LAVMVWIHGGAFTMGSGNAFLYGPDHLVSAGVVLVTLNYRLGALGFLSLENDEVPGNMGLKDQVMALKWVRDNIEAFGGDPSRVTIFGESAGAASVHLHMLSKASEGLFHGAIAQSGLALSPWALASGARARAFELGKELGIVTNNTAELLGYLRATPSELIVKAGARLAGMPGKNADLKSTVALPFLP	XP_028159051.1 venom carboxylesterase-6 [Ostrinia furnacalis]
Contig7851-0.0	RVE50094.1	81.618	272	48	1	1	270	214	485	1.43e-151	446	MALRWVRDNIEAFGGDSTRVTIFGESAGAASVHLHMLSNASKGLFHRAIAQSGLALSPWALATSPRARAFELGKELGIDTNSTAELLGYLRATPSELLVKAGARLGGASARGSDLRSTVALPFLPALEPSSPGAFLTVDPRTLLPGADVPLLTGYNAQEGIILFKRLQRDPKLLSDLEREFRRVVPPELLTNDDLLVRNITNAIRTFYFQQRPVDIRNIDSLIDLFTDVMFLRPLLETVRLS--VGRISPTYVYRFAFDGALGLFKRMLGIS	MALKWVRDNIEAFGGDPARVTIFGESAGAASVHLHMLSKASEGLFHNAIAESGLALSPWALATNPLERAFELGRELGIDTNNTAELLGYLRATPSELIVKAGARITGAPGKSADLRSTVALPFLPAVEPNHPEAFLTALPRDSLPGADVPLLTGYNAQEGIILFRRLQRDPKLLSELEREFRRVVPPELLTDNEEQNRNITEAIRTFYFQHRPVDVRNINSLIDLFTDVMFLRPILETLRLQAMTNRTSPTYLYRFAFDGALGLFKRMLGIT	RVE50094.1 hypothetical protein evm_005300, partial [Chilo suppressalis]
Contig7851-1.12	AJN91204.1	68.205	585	162	3	1	562	1	584	0	856	MFLLRKLKSFLLLPKQDQLVTSAATM---------------------SHPIVTVQQGQLKGATKNLLDGSPYYSFKGVPYAQPPVGKLRFKAPLPPKPWNGVYDASEHGPVCPQVDLFTMSILEGSEDCLFLNIYTKSLKPDSKIPVMVYIHGGAYMAGSGDSDSLGPEFLLQHDVILVTINYRLEVLGFLCLDTPDVPGNAGMKDQVAALKWIKNNIAKFGGDPDNITLFGESAGSSSVTYHLISPMSKGLFQKAIAQSGTCLEDWAIARDAKQRAFRIGKFLGKETDNVEELLEFLQSVPAVQLANITFKVRTPDEKSRGLPMYFVPVVEKKFNEVDSFITEEPVDLLLGNKVNKVPLMIGYNSHEGMLMIADKLKKADVYNNNASYLVPRDIISRV…	MFLFRKLES-LIRPKQNQFVATTTTMRVILPILQGLLVASISNGAQQTNPEVRVKQGQLRGASKKLLDGSTYYSFKGIPYAQPPIGKLRFKAPLPPKPWEGVHDAVEHGPVCPQLDLFTFTPIEGNENCLFLNVYTKVLQANAKIPVMVYIHGGAYTSGSGDSDSLGPEFLLQHDVILVTINYRLEVLGFLCLDTPDVPGNAGMKDQVAALKWVKENIAQFGGDPDNITIFGESAGAASVTQHMLSPMSKELFHKVISQSGSCLEDWSIARGSVERAFRVGKVLGKDTKDKKELLDFLQSVPATDLVGMTFKTRTQDEKNRGLPMYFVPVVEKNFDDVEPFLNEEPIDLVLSNKVNKVPLMIGYNSHEGLLTLPDTLKKAARYNKNPSHLVPRDLVSRI…	AJN91204.1 carboxylesterase [Cnaphalocrocis medinalis]
Contig2295-0.4	XP_028172656.1	59.267	464	187	2	1	463	1	463	0	578	MPVQVTVNQGTIEGEKRTTFCGKTYYSFEGVPYARPPIGKLRFRDPQPLESWTGVRDCTRPGNKCAQINPFSKKGFEGSEDCLYLNVYTPSLPAVKLQKLPVLYFVHGGRLTFGYGDYYKPDYIVKHDVILVTLNYRLNILGFLSLDTHLVPGNAGLKDCVAALRWVKSNIGVFNGDSNNITVSGESAGAAIVTAFLTSKMAVGLYQKLISQSGNVLADVFMCNQDHIAEAGRVAEKLGAKIAQKEELYGFLQNVAVEDLVKAYS-STKSHRLLNPVLMAVVEKKFPGVERFIHEPPIVSFINNNFANVPTIVGSNSYEGGAFVNKGKNGIKYQKDFRKYVPHYMYLEETDPKCMKIAKQIKKYYFQDREVDDDTKIEYIRLLSDAFFNRDTTNFTEFI…	MACQVSIAEGVIQGKECTTFEGIKYYSFEGIPYAKPPVGKLRFRDTQPPESWSGVRDCTKPGNKCAQMNPYSFKGFEGSEDCLYLNVYTPSLPAEKLNELPVLFFIHGGRLLIGYGDYYQPDLFMKQNVILVTINYRLHILGFLCLETPEVPGNAGMKDCVAALRWVRRNIRRFNGNENNVTVFGESAGSALGAGCLSSKMSVGLFHKIIAQSGHTLGDVFFSVQDNVGMAKFIASKFGKDFKTVPELYEFYQNLPIEELVTTYSFIERDPPVLNPILMGVVEKKFEGVENFWDESPLDVIRSNRFIKVPTLFGSNMYEGAAFVRTDENGIVFEKDFHKFAPMYLHLSEHDPKRHKIGKAIKRHYFKNKELNDDLKLDYLQMLSDAYFNRDQTYFAELI…	XP_028172656.1 esterase FE4-like [Ostrinia furnacalis] XP_028172657.1 esterase FE4-like [Ostrinia furnacalis]
Contig6196-0.4	KPJ17063.1	34.045	1078	558	27	433	1398	27	1063	0	583	CRYRALTEGGWVCGTTKHAQDGSRYVSFRGVPYAEQPLGELRFKVLGFQ-----LNATVEGPICPHHDVFYGKLMTPQGVSEACIHANVHVPLKALP-----KPGKEVKKP---------------LPILVYIHGGGWICGSGDADLNGPEYLVSKGVIIITFNYS------------KVPGNNGLRDMVTLLRWVHRNARYFGGDPDQITLAGQSAGASSAHILSLSPAAKGCLKGIPLAWLMSGTGIQSYYTASPAFSKLVTDSFLATLSLNSTDMDTVHDQLAKMPLDQINTASGVVLAKLGITSFVPVVESPLPNVTAILPEDPEALIARGIGKNVSLVIGFTSNECEANRPRLTEINLVGVYQTNPTAALSPHVVFTMPSNLTSKMAKKLDDRY…	CEVRARLESGWVCGLRRWAENNTVYASFRGVPYAKQPLGELRFKELQPAEPWDYLDASEEGPICPQQDVFYGKMMTSHKMEEACIYANIHVPIEALPQSSLRRPLRHLKPPYEAGLSEEDDPQQPGLPILVFVHGGGFAFGSGNSDVYGPEYLVSKGVIVITFNYRLNVFGFLSLNTPSIPGNNALRDVITLLRWVRANARSFGGDPEQVTLGGQSAGAAIAHLVSFAPDTDGLFNRL---ILMSGTAMPAFYTLSPAFAQNIANMFLTHLNITTTDPELAHSQLIKLPLDKIMNANSMLIDYFGLTTFVPVLEKKLPGVNPVILEDPITLMNKGVGRNMEMFIGFTSAECESFRPRFEQIDMVTRINENPLLVLSPNIIFNAPASDLLNIAKEVEQKY…	KPJ17063.1 Juvenile hormone esterase [Papilio machaon]
Contig6196-0.46	ACB12192.1	55.172	435	148	6	12	399	103	537	2.11e-155	462	PVCPQTDVVYGQLMQAKGGMSEACIHANVHVPIKALP--AGDVAVDQTAPGLPIIVFIHGGGFAFGSGDTDIHGADYFINKDVIVITFNYS-------------IPGNNGLRDAITLLCWVHRNAAAFGGNPDDITIGGQSAGAALAHMLTLSPASEGLFKR---------SEFFSSSPVFAKTIADQFLAIVNIDPTLDPEEIHQRLVLMPLEQIMAANKAMIDVFGLTTFMPVVESPHPGVTTVLDDDPEALVEKGNGKDIPLI----------------EIDIAGRLLSTPVLAVPPRLAYKASLAAVPLLIKTVNSRYFNGTDALDDFVNYCSDAFYKYPALKLAEKRTAIGGAPVFLYEFSYGGEHSVIKEAFNLSFKGAGHIEDLTYIFKVNS…	PVCQQTDVLYKGIQTHQGGMSEACIHANIHVPLEALPKSSDSVQTNNSTNGVPIFVFVHGGGFSFGSGDADLHGPEYLVSKGTIVITFNYRLNVFGFLSLNSDRVPGNNGLRDCVTLLRWVRDNAPAFGGNPDDVTLAGQSAGAAVAHLLTLSPATEGLFKRVVLFSGVGNSEFFSTSPVFAKIAADLFLAKVGIKPTLDPEEIHGQLVKMPIDNLMSAHSDLLNLFGFTVFSPVVESTHTGVTTIIDEDPDALIAKGRGRDIPHIIGFTSSECETFRPRFADMDIVETIAATPAILVTPKLTYQTPPATVPLLLKLIEGRYFNESRTLDDFIGYCSDAYYKYPAVKLAEKRAAIGGAPTYLFRFAYGGRRSAIKGALHLDFKGAGHIADITYIFRVNS…	ACB12192.1 juvenile hormone esterase [Omphisa fuscidentalis]
Contig6196-0.3	XP_014355649.1	43.897	426	208	7	9	424	92	496	2.19e-121	372	KSWGTFLPPSKLLNQGFVVVTFNYRLGALGFLCLGTPDAPGNAGLKDQVAAFYWINRNIANFGGNPDDITVYGVGAGATSVQLILLSGAANGLFQKVILESGSALSPLALAYDPLQHAYEIAITLGYTGDSDAKALGKFYREQPFRKLVQSTSMFLPCVENNLVATHSLLEFDPLIIYQQEISHDVPIVIAYNNILGAKIISE--IPISSIPDSFDNMLPNNLIFDNDHIKQKVVEVVRTFYLGQNTLGDDNTQDYADYLNDVILEYPVIKSAVLHANKSFSPIYLMKF----SINNVKNEKYFRYRIID---YFYEQDDLTADIQVTSEQLMTLWSNFIKIGYIFYIFLTRTILYFVFDYSDPTPIMSSVVPVVWPPIRANED-NVRIKSVTGLIFSN…	RGWGSYKAPSRLLKENFVIVTFNYRLGVLGFLCLGSFEAPGNAGLKDQVAALYWVQRNIKNFGGNPTDVTIYGTGSGAVAVELLLLSGSTTGLFQRMILESGSAIAPSSVTYTPFSTAVKVAALLGYNGEAKANKLADFYQQLPIRSLKNVTEMFLPCIERDQSNTNSLLDVDPLDILKDAHFFHVPIIMAFSNAFEVKIISDNIKRFTFVPANFKELLPNNLEFESEDLRTKLAKLVKEFYFGDNVVGDNLIPNYVDYVNDIFIEYPVVKSSILHS-RATQPVYLLKFTYKGSVSSLRSEEIPGAGHGDFYMYLFSNEQLNNDEQVISERLIQLISNFIKVG-------------------DPTPLTTTLIPVIWEPVPYTIDFEGKITVVPYLLF-D…	XP_014355649.1 PREDICTED: juvenile hormone esterase-like [Papilio machaon]
Contig3761-0.0	RVE47729.1	61.661	566	201	2	6	570	4	554	0	727	VILLLLVIVSGEFEIDDFISVNVKGCKVIGRKLYTIIEDKPFVAFWDIPYAEPPLRELRFKVSIFVYNPKYIVYLQPPKPKYWHNETHDYSNPRKTTC-CYNEDCLYLSVYMPISHSQTWNIPVIVWLENGPKENRPDFILEANLVVVVISYRKNIFGFLNTSDEFAMGNMGAKDVVLALKWIRDHIASFYGDYNRVTVMGFGSAAVIVSSLVLTQIAEGLFARIVIIGGSAISPADYRKYHFDVMEKLYWNLQGPFEKLNRTRLYEILGNYSTSEIMLASKNLYDSTEVRDNQRLINTFGPGIENSNNGFMNKLPLDVYKAGLTNNNVEVMMGYTSFESLYKLEGFVKNKKLLKYLNYNFQYLLPFDGVKDEYESKRYRKIKKAIKEFYFVNGTIGER…	IILIIVCYIANISAIEESAFVEVNGSIFIGKRLYSGLENKPFNAFWKIPYAKKPIRDIRFK---------------PPELKDWRNGTLDYSNFPKDTCRCYNEDNLYLSIYMPVFYDPTWNAPVLVWLEGTSKSLGPDFFIEEDIVVVTVSYRKSIFGFLNTDDEFAEGNMGAKDILMALKWVKSYIGSFHGDPNRVTVIGARKAAMIVASLPLTPAAEGLFNRVIIMSGSALSPADYRNYNFEVMNKLYWNLNGPFDKLNRSKLYEMLRNYTTSELDLASQDIFDSTDVRDNQRLINSFSLSVEKSKGAFMRKTPYHVYKSRFTNNKVEVLIGYTSLESLYKLHGFADNKKLLTYLNYNFQYLLPFEGTKDEYGSKRYRKIQKKIMDFYFVNGTIGVR…	RVE47729.1 hypothetical protein evm_007618 [Chilo suppressalis]
Contig3761-0.1	QEP99757.1	61.135	229	86	1	2	227	364	592	2.03e-97	305	MVHLPIRTNFRFDRNDSSFEDYKEEILKFYLKGKQLKYYNILDYAVYVADIVENYSLNIAARKLSRELESPTYYYMFDFNGLLNENMIYLSKNTRGGTNNWGASVGDEICYLHLCSRIRDNYLEIKSLVSQQNEFKLVRKMIRLWANFAKTGNPTPQAEDDVLKNFIWKPIDKKSENLPYAHITKRIKMLENPLEKREIFWNNLLDKYSKLAVNGVVRKIEA---HDEL	FIHFPIRSNFRFDRNNSAYDSLKDDIITFYLKAGYLNYNNIIEYSVYIGDALANYALNTAAKKISKELKSSTYYYKFDFLGILNENMIYLARHTRGSLEYWGASVGDEICYLHLCSRIRDNYEELKKLVVDQNELKVLKKMIRLWSNFAKTGNPTPDKNDKLLKNFTWEPVDKSSDDLAFAHITKTLKMGKNPLGKREKFWDSTLKKYSEMVVEGVVQSPETNKPHEEL	QEP99757.1 carboxyl/choline esterase CCE021 [Glyphodes pyloalis]
Contig3761-0.2	RVE47728.1	52.047	342	114	7	67	358	314	655	1.69e-85	290	LLLKELNDLPASDLLSKELRAAPDDYFKEEQRGTISFAPIVEKDPNGLITKYPEDSEDGINIPIMIGFNSREGIDASIHYLEEPRFLSFVQKDFPFFIPIR------AKFKFNPNDEICYE------AINEIKDLNPTP----DGDAASKELKWPTYN---------------SESKNYLHITKTI-----------------EHFKIAYNASKEYGPDFFMKD-VIVVTLQHRLGCLGFLSFEDDLLPGNNGLRDVLLALKWIQTNIGSLEVIPTSNS-NGNDGGAVIVDLLLHSPKAKGLFHRAILQSGSSWYPVYLGDKPRERAIAFSKELDEHSKANS	MLLKDLNGIPVSDLLIKELHANKQDYTKENQRSSLSFSPIVEKQPGGLITGYPEDSYESINIPIMIGFNSLEGLRLSLEYIVEPRYLGSLQKDFPFIIPIRVAGVEVASIIENENFYSFYSIPYAEPPIGSNRFMAPKPHPGWDGILANKKEKKPCAHFNLPGRPIKKYGFAGSEDCLFLSIHTPKLPDDNKLNLPVIVYLYNENFRIAYNASKEYGPDFFMREGVIMVTVQHRLGALGFLSFGDDLLPGNNGLRDVLLALKWIHTNIHNFGGDPHKITLMGSSEGAVIVDLLLHSPKSKGLFNAAILQSETSWNSKHLNPKKRERAIALSIELNEHATTSS	RVE47728.1 hypothetical protein evm_007617 [Chilo suppressalis]
Contig3203-1.9	XP_028173074.1	57.831	83	32	2	64	143	416	498	6.98e-18	89.4	RFKVKK--KLYTNFV-FRDPTPDTTDEVLGKLKWEPFTAEKIIRAMNFGLRFKMVDVPEQRRVKFWDELKSEYFPEKLAKDEL	RLFIKKIARLLANFAKCGDPTPVKEDEVLGNLKWEPLRRRASIRALNMGRRLKMADVPEQPRVNFWDQLKSELFSEKLRNVEL	XP_028173074.1 venom carboxylesterase-6-like [Ostrinia furnacalis]
Contig3203-1.29	KPJ04016.1	47.783	902	330	11	17	792	94	980	0	798	GVFGVEDCLYLDIFSPKTDGTLYPVIVFLYNENFSGSYNKTKDYSPDFFIEEDVVVVTLSHRLSVIGFLSLDDEIVPGNSGLKDIVAALEWTKNNIV-------KITLMGSLGGATAIDLLINSNAKHLFHSAILQSGTSWASTYLQENLRERAYKLAEVLERSSSSNGKLLKELNDLPASDLLSKELRAAPDDYFKEEQRGTISFAPIVEKDPNGLITKYPEDSEDGINIPIMIGFNSREGIDASIHYLEEPRFLSFVQKDFPFFIPIRAKFKFNPNDEICYEAINEIKDLYYKKGKVTIKSIAEHITYLGDVLTAYPVDYTARVYSQRSSKSLYYYYFDYFSDLNENKNNLMKISKVAEGTWDGDAAS-----------------------------…	GQSGVEDCLYLDIFTPAVDENKRGVVVFLYNEYFRYSYNKTKDYAPDFFIEEDVVVVTISHRLSVLGFLSFQDDVLSGNSGLKDLVMALEWIKKNIERFGGDPNKITLMGFKGGAAAIDLLLHTKAKYLINGAILHSGTSLTPDILQDDVRERAFKLGELLEIGTTSSKKLLKYFNDIPPEKLLSKDFRSLPDDYYKENQKPILAFGPIIEVDSDGLVLHRPERLHDPINIPIMIGSNSREGLDSAIDYLVEPRQMVYIEKDCHFLLPLRTETKFDPLKDEYYKAIDEIKNFYFKKGKVTLKSVSDYVTYIGDVLTSYPVNVMARKYANK-TKNLYYYHFDYYSELNANKNRILALSKVTDGTWGATSGDELCYLFKCPSLKNKYLKLNKSLSEEIIFQ…	KPJ04016.1 Esterase FE4 [Papilio xuthus]
Contig9545-0.25	CBA18234.1	95.973	149	6	0	37	185	491	639	9.71e-98	305	YIFFQRTSTSLWGEWMGVMHGDEMEYVFGHPLNMSLQYHTRERDLAAHIMQSFTRFALTGKPHKPDEKWPLYSRASPHYYTYTADGPSGPAGPRGPRASACAFWNDFLNKLNELEHVPCDRAVTGPYSSVAGTTLPVLLLTALATTIAL	YYFTHRTSTSLWGEWMGVMHGDEMEYVFGHPLNMSLQYHTRERDLAAHIMQSFTRFALTGKPHKPDEKWPLYSRASPHYYTYTADGTSGPAGPRGPRASACAFWNDFLNKLNELEHVPCDRAVTGPYSSVAGTTLPVLMLTALATTVAL	CBA18234.1 acetylcholinesterase 2 protein [Cnaphalocrocis medinalis] AOT83641.1 acetylcholinesterase [Cnaphalocrocis medinalis]
Contig9545-0.26	AAN37403.1	78.229	271	8	1	49	268	227	497	1.89e-140	418	SEEAPGNMGLWDQQLAIRWIKDNARAFGGDPELITLFGESAGGGV---------------------------------------------------SLLLADPSLVMDCMRGVDAKTISVQQWNSYTGILGFPSAPTVDGVFLPKDPDTMMKEGNFHNAEVLLGSNQDEGTYFLLYDFLDYFEKDGPSFLQREKFLEIVDTIFKDFSKIKKEAIVFQYTDWEEITDGYLNQKMIADVVGDYFFVCPTNYFAEILADSGVDVYYYYFTHVST	SEEAPGNMGLWDQQLAIRWIKDNARAFGGDPELITLFGESAGGGSVSLHMLSPEMKGLFKRGILQSGTLNAPWSWMTGERAQDIGKVLVDDCNCNSSLLAADPSLVMDCMRGVDAKTISVQQWNSYTGILGFPSAPTVDGVFLPKDPDTMMKEGNFHNTEVLLGSNQDEGTYFLLYDFLDYFEKDGPSFLQREKFLEIVDTIFKDFSKIKREAIVFQYTDWEEITDGYLNQKMIADVVGDYFFVCPTNYFAEVLADSGVDVYYYYFTHRTS	AAN37403.1 acetylcholinesterase [Helicoverpa armigera] PZC86575.1 hypothetical protein B5X24_HaOG200212 [Helicoverpa armigera]
Contig6927-0.13	AJN91193.1	77.888	303	62	2	1	302	50	348	1.98e-171	496	MTTRRGRPLQAYRGIRYAENPTGELRFQPPKPITAYSAEVDARAEGPACPQPVVDPDFVVDEDCLRLNVYTPSNNRS-KPLPVVVYIHSGGFYSISGRSDVAGPSYLLDRDLVLVTINYRLASLGFMSTGDKYAPGNNGFKDQVAALKWVRRNIRSFGGDPNLVTIAGCSAGAFSVMLHMLSPMSKGLFHRAYSISGSPISQVPERHHQKYLAERQARLLGCPTTSSKEIVDCLKTKPWREIGNTLDDFFDFGYDPVLVWTPVIEQDFGQERFLSSSPLRAVQEETCTQSPTSSARLLGSSSG	MRTRRGRPLQAYRGIPYAENPTGPLRFQPPKPIEQYEREVNATVEGPACPQPVIEPDYYVDEDCLRLNVYTPGKKKSSQPLPVLVYLHSGGFYSISGRSDVAGPRYLLDRDLVLVTLNYRLASLGFLSTGDKYAPGNNGFKDQVAALRWVRRNIGAFGGDPARVTLAGCSAGAFSVMLHMLSPMSEGLFHRAVSISGSPISQVAERSHQRHLAERQARLLGCPTDSSKAIIDCLRTVPWRDIGNSLDSLFDFGYDPVLVWTPIVEEDFGQERFIASSPLRAVQEGRMHAVPY----IIGQTTG	AJN91193.1 carboxylesterase [Cnaphalocrocis medinalis]
Contig6608-0.25	XP_028170038.1	52.857	420	158	5	297	678	5	422	2.84e-142	436	RMKILFCIFLTLSAAQAQGDSKIVNIGQGPVKGYRVSELDVFAYYSIPYATAPKGVDKFKAPLPPPVWTEPFEAVTQE------------------------------------VLFIIHGGGFQILFGNFETPANLVNQQKNIVAVTFNYRLGPIGFLCLGTPDIPGNAGMRDQLAALKWVRQNIAAFGGNPDDITIAGCSAGGASVDLHMLSKASNGLFNKVIGHSGANIGSFAVQVDPIENAI-FLAKQIR-YDGPDNIEALNEFYKNVPYEQLLSHSLNENIDVHVKMSPCIERDLGFERFLEDTPINILKKGDYVRYPVFYGWADMEGLYRIRSFEYWKDLMNEDFSLFLPTDLKFESNEHKQEVAKKVKKFYFGDDPVNGDTILGFIDYNSDV…	KMFILLFACLTVTLAKVSDERKFVNLKQGPVLGFMDQDVEVFGFYGIPYATAPTGRDRFKAPLPPPIWNNTFKAIDQETICPQYGQENYKGKKVKEDCLIANVFVPNTETKNLPVMVSVHGGAFQIGYGNSKTPKQLVSS-KRIIAVTFNYRVGPHGFLCLGTEEAPGNAGMKDQVALLRWVKENIRDFGGNPDDVTIVGCSAGGASVDLLLLSKMANGLFNKAIAMSGANVGVFGAQVDPIENARNYTLKYARNYEG-DDVESLVEFYVNVPLELLNSVNLLGTTDLAVVFSPCVEADIGIERFLHDTPVNIIKNGDYVRRPLLYGFANMEGLYRTRYFESWTVGMNDNYSDYLPADLGFRTEEEKQEAAERIKQFYFGDKLVDNKTSLEYVEYFTDA…	XP_028170038.1 venom carboxylesterase-6-like [Ostrinia furnacalis]
Contig8445-0.57	XP_026743329.1	51.795	585	253	6	14	598	31	586	0	590	AELSKCNVRARTEYGWVCGLQRWSEGGQIYASFRGVPYAKQPVGELRFKELQPPEPWTHDYDAREEGPVCPQHDEIYNDLTQPKYGMNEAYSKKITESKNKPLEPENSEQAAKRQVERQNRSLNDARPENHEKSEEGEFSSNKKHRSVKLLPVLVYIHGGGFLGGSGDADLHGPEYLVSKDVIVITFNYRINVFGFLSLNTPSIPGNNGLRDQVTLLRWVQRNVEYFGGDRNDVTLMGQSAGASSAHLLSLSDTTKGLFKRVILMSGGTAYEAFYTTSPLFTAAVNAAFFANLGIMSVDPEEIHRELTNMPLRRIIAAYYLLQAQTGLITFPPVVETRYPGITTVLDRDPEIMLAEGKGNEYPLIVGFASAEVETFRRMLDYKNFVSRIEANPRLILPV…	SEELKCDVRLRIESGWVCGLLRRAEDGGEYASFRGIPYAEQPLGQLRFKELQPARPWPHLLDATEEGPVCPQHDEIYEHLIDPHRGMSEAC---IYANIHIPLAA---------------LSLAQTRDNSSNYSEHGQQGVKKG------FPILVFIHGGGFQAGLSDTDLHGPEYLVNKGIILITFNYRINVFGFLSLNNPKIPGNNGLRDQVTLLRWVQRNAEAFGGDPDDVTLGGQSAGAACAHILSLSNAAKGLFKRVILMS-GTAIPSFFTSSPIYANLIASAFLAYLGINATSPDDIHDALIKTPLEDILRANTRIQYDFGLVSFTPVVEPPYQGVTRILDDTPTNLMIQGRGNELPFLVGFADQECEFFRRRLEYLKFLSRIKINPLLVLPA…	XP_026743329.1 juvenile hormone esterase-like [Trichoplusia ni]
Contig9544-0.12	RVE48414.1	82.609	713	119	4	1	711	85	794	0	1167	MLKTVDNMEENADSKLDGGPVKAALSGDITEQGREVKPKFIPIGAIKMPGFFMKNSDRDKSKDEDQIEKDADNEKTDEEPKIKHNRLQFLHTCPFTQFLHHPKK-GSSETRKGVFNINYPKIFQKRSDTNPEATLASMETLEDKLDTPNDGMENVKLDMETEEGKVATKLPLKERIRQKKFIIDDIVVCGLVLLVLLIVIIGIVVGARAGPPAERPLRLGRYITTITTCGPVEGTLDEGVYNFYNVPYAMPPVAEKRFTYAQPLNNISMCWNGTYKAHTPGPLCIQFLENGTIVGEEDCLTLDVVTPHVRYDTPLPVVVLIGANSLAGGISPAQPSALYARTKEVVFVRPNFRLGPFGFLALDILSNSKYPQTSGNYALSDLLAALQWVKYNIEHFGGD…	MLKIEDNSEVPDEKSDGGGPVKAALSGDITEQGREVKPKFIPIGAIKMPGFFTKNSDKEKSKDEDDIQKDTENEKTDEEPKIKHNRLQFLHTCPFTQFLHKPRNDGEGGERKRIFNIKYPKVFQKRSEINPEATLASMETLEDKLDTPNDGMENVKLEMDAEEGKVATKLPLKERIRQKKFIIDDIVVCVLALLVLLAVIIGVVMGARAGPPAERPLRLGRFKETITTCGPVEGILDEGVYKFNNIPYAVPPVGDKRFTYAQPLNNISMCWNNTYKAHEPGPLCLQFLENGTIIGEEDCLNLDVVTPHVRYDSPLPIVMLIGANSLAGGISPAQPSALYARTKEVVFVRPNFRLGAFGFLALDILSNSKYPATSGNYALSDLIAALQWVKYNIEHFGGD…	RVE48414.1 hypothetical protein evm_006975 [Chilo suppressalis]
Contig2126-0.2	XP_026731679.1	70.435	230	66	1	7	234	1	230	5.55e-114	348	IILLCVIGSVLGNDVAFL--PMVSTAQGAVVGSVASDGEYFEFYGIPYADSTAGTHRFKAPLPPPSYTDAFIADRKDIKCVRPLGVGFEGTEDCLVANIFTPSLGEASSLPVMVWVKGREFDRVYENELSFKHFVEKDVIVVSLNFRESIFGFLCLGTEIAPGNAGLKDIIAGLTWIKENISRFGGNPNNVTLFGHGSGAAAVDLITLSPMSKDLVHGAITQSGNALAPW	MLLLFSIASVLSLALGQLQTPEVTIRQGKVIGSVASDGRYYEFHGIPYADSTSGIHRFKAPLPAPNFQSDFIANRKDIKCVRPLGVGYEGTEDCLVANIFTESISVTSQLPVMVWIKGKEFDKTHEEDLSFKNFVDKGIVVVSLNYRESVLGFLCLGTENAPGNAGLKDIIAGLKWVQENIAQFGGNPNEITLFGHGSGAAAVDLVTLSPMAEGLVHRAISQSGNAMAPW	XP_026731679.1 venom carboxylesterase-6-like [Trichoplusia ni]
Contig11588-0.32	XP_022828112.1	59.893	374	149	1	1	373	1	374	4.35e-153	468	MVQVTVNEGILEGELVNSKYGEPFYSFKGIPYAEPPVGDLRFMAPRPPKAWEGVRSAKEFGSICYQAGRPGEPN-IGSEDCLYLNVYTPDLQPDQPLPVMVWIHGGAFKCGSGNDDSYGPEFLVRHNVILVTFNYRLEVLGFLCLGTKDIPGNAGMKDQVAALRWINKNISHFGGDQNNVTIFGCSAGSMSVTYHLVSPMTKGLFKRAIAQSGTSTCCIGIMTHPRERALALAKKLGLNSEDDKEVYEFFKSLPLDRLIRAQTPVRTAETVRSQEEIILLITSEEIFDDTETFFHGDPCTVLRNGIHEGVEVITGYTSDEGVLAIGAAPNIDEIFRLINTFKDYVVPKPIAENCTSKIQLEAGRKINKFYFDNK	MVQVRVNEGLLEGERVDNHYGGSFYSFKGIPYAQPPVGDLRFKAPLPPKSWDGVRSAKEFGPKSFQNDILMKTGLVGDEDCLYLNVYTPEVKPDKPLPVMFWIHGGGFYCGSGNDDLYGPEFLIRHDVILVTINYRVDVLGFLCLDTEDIPGNAGMKDQVQALRWVNKNIASFGGDPKNITIFGESAGGSSVSYHLISPMSKGLFKRAIAQSGVSTCAWAQAIEPRERALALAGSLGFYSEDDKELYEFFKNQPKESLVGVQCPVATFEAFKGGLDIYFNVANEKKFGDNERFFYGDMLDVISNSIHEGVEIMMGSTTEEGLISYADSEDIMKTLKLAKVYPEYFVNKLVAFSLPLKQQLKIGKEVRKFYFNDQ	XP_022828112.1 pyrethroid hydrolase Ces2e-like isoform X1 [Spodoptera litura]
Contig11588-0.37	XP_028171041.1	75	324	81	0	1	324	2	325	0	525	MQVKTTEGLLEGEIVNNDILGTYYSFKGIPYAAPPLGDLRFKAPQPPKPWEGVRSAKEHGSSSYQFNFLTKTREIGSEDCLYLNVYTPNTKPSEPLPVMIWIHGGAFCCGSGNDDIYGPEFLIKHDVVLVTINYRLEILGFLCLETEDVPGNAGIKDQVAAMRWVNKNIANFGGDPNNVTIFGQSAGAACVTYHCISPTTKGLFKRAIAQSGSIINWWTQGFRPRDRAEALARKLGCNSKDDKELYEFFKSQPVENLAEIQVPLTYKEYHCDKYETQFSLVVEKEFPNVESYFTGNIMEALKTGIHEGVELIIGYNGDEGIINI	VQVKISDGILEGEKVHSDICGDFYSFKGIPYAAPPVGDLRFKAPQPPIPWEGVRPAKKCGSSCYQFNFMTRTRLNGSEDCLYLNVYSPNLTPAKPLPVMFFIHGGAFSCGSGDDDVYGPEFLIQHNVILVTLNYRLEILGFLCLDTEDAPGNQGIKDQVAAMRWVQKNISQFGGDPNNVTIFGQSGGAACVTMHCISPMTKGLFKRAVAQSGCMISWWCQFYRPRDRALALAKTLGCNSEDDKELYEFFKNQPVEKLCEIQVPIMLKEKEHDLYDTQFCIVSEKVFPNVETFFTGDILENLKNNVHEGVELLIGHNEDEGIINI	XP_028171041.1 esterase FE4-like [Ostrinia furnacalis]
Contig2256-0.2	XP_028171046.1	86.41	493	59	1	2	486	121	613	0	909	EKITEETFY--------FKVEGYPTMVYFHGGDFVRGSPQNINPFQLVLKQKVIFVSIAYRLNIFGFFSTLDHEATGNFGLLDQVAALTWVQHNIESFGGDPNNVCIFGHDAGAVSVGLHLISSYSAGLYQKAIAMSGNVLSPETVNTPRKEAVTVDKVANAFSCFRRPTFQLLDCLRRVPANALLDIGEPVAEWKPIVDSGFSNTSSPFLPDIPSKMFKDKIFSTVPVLTGYTNMEDALLLHNEGDESGISQKEYDLMREEVVLSDITIDNSSCFTNQHHIQDAVAFFYKPIPPTTNETILRKLFLDFYTDKVHGATTYQLAKHISEQAPVYLYRFDLKPFSDIANEGIPEWIGVPHNFDLIFTFGLPHLALPEDLSKWDYRDKSISEIIMKMWSNFA…	KEISEDCLYLNVYVPDDFKVEGYPTMVYFHGGDFVRGSPQSINPFQLVLKQKVIFVTVAYRLNIFGFFSTLDNEAPGNFGLLDQAAALQWVQNNIESFGGDPNNICIFGHDAGAVSVGLHLVSSYSAGLYQKVIAMSGNVLSPETVNIARKELVTVDKVASAFSCFRKPTHQLLECLRRVNSQALLDLGEPLAEWKPIVDAGFSNTSSPFLPELPSKLFKDKIFSAVPVLTGYTNMEDALLLHNEGDESGISQREYDIMREEVVLSDITVDNSSCFTNQHHIQDAVAFFYKPIPPTSNETILRKLFLDFYTDKVHGATTYQLAKHLCEQAPVYLYRFDLKPFSDIANEGIPEWIGVPHNFDQIFVFGLPHLALPKDLDKWDYRDKSISEIIMKMWSNFA…	XP_028171046.1 fatty acyl-CoA hydrolase precursor, medium chain [Ostrinia furnacalis]
Contig3107-1.13	XP_028175659.1	54.453	494	146	4	1	417	1	492	4.9e-177	518	MWSLSTIIL-------LCVIGSVLGNDVAFLPMVSTAQGAVVGSVASDGEYFEFYGIPYADSTAGTHRFKV------------------------------------------TIREASSLPVMVWVKGREFDRVYENELSFKHFVEKDVIVVSLNFRESIFGFLCLGTEIAPGNAGLKDIIAGLTWIKENISGLGD----------------------------LVHGAITQSGNALAPWAVSRDNLASAVKVAEALGHTVNTIEELSEVFTRVSVPALMAIINEFDLSDNSLVFAPCVEREELAEPAFLAKTPFEIISQGNFLDIPFITGFVDYEGTIRAEEVIESQWLERMDTKFTDFLQADLEFQTDDVMNTVAANVRSFYFANNSIQDNLKSFI…	MWSLFGIVFVVGGALSLPIKGDSRNDDVDIPLVILSNQGPVSGSAAADGEYFEFHGIPYADSTAGSHRFKAPSPPPVFTETFVANRKNIKCVRPLGVGFEGTEDCLVVDVYTPTLDAESKLPVMVWIKGTELDRDDERELSFKNFVTRDIVVVSLNFRESILGYLCLGTETAPGNAGLKDIIAGLRWVQANIEQFGGDPDDVTLLGHGSGAAAVDLITLSPMADGLVHKAISQSGNALAPWAVSRDNMEYAVQVAEALGHTITADIDLSEIFTRVSVSALMGVLNKLDLTDNSLAFAPCVEREDLPDEPFLVKTPFEIISEGEFLDIPFITGFVDKEGTIRAREISNSNWLERMDESFDAFLQADLTFENDNERTEVAEKIKQHYFEDQPITQNMA--I…	XP_028175659.1 venom carboxylesterase-6-like [Ostrinia furnacalis]
Contig10960-0.3	XP_028179302.1	73.606	538	107	9	12	531	351	871	0	759	FYSSEPAKTMEAFPNLLSKYQLLSGVTEFESYHDFGVLSSAKECLKPKRR--IYHKCKVIFEGAEDEALKEILKQYAPSLIDPQRWSVETNRDVVLNLFSDARTIAPTISFANYQSRSNRQSYFYVFGHNSISTDYAQLNKSVHGQEIPYVLGVPLGGANTHFTNVYTQSEKLLSEVVMRLWTNFVKIGTPNTQSVNKYFTADKESWNQYNVEWPEYDVDHQSYLKLAIPPQISSLFRVNYTKFWTETLPKKMRRYVVDPMFDYTP--STARPKPTHRSTNSNRKMFAPIEIDSPHNNAAAPPRFSAPAP----PHYSAPYGTVHSYSAPVYK-PDSDAIYRQIQSIMTPKR----SPPPSFIEKTPARSTTEKPK----PIPVKISSATMTLVISLVV…	FIPSEPARTMESFPNLLSKYQLLSGVTELETYHDFGVLELGQGVLDTQRDEFIIKYAKVVLEGAEEEALKEVLKQYAPSKLDPQRWSVETNRDVILNIFSDARTISPTISFANYQSKSNRQSYFYVFGHNSVSTDYAQLNKSVHGQEMPYVLGVPLGGATTHFPSVYTQSEKLLSEVVMRLWTNFVKIGTPNTQSVNKYFTADKEQWNQYNVEWPEYDVAHQSYLKLDIPPHISSLYRSNYTSFWTEVLPKKMRGYVVDPLFDYTPTSSTPRPKPTHRAT----------------SNYAIRQSWPRPGPAVERPTFSAPYGTVHSYSAPVHRQTDTDSIYRQIQLLSTPHRPPPPPNIIEEIEKKSIRTSTEKQKNNANNLPVKISSATITLVISLAV…	XP_028179302.1 uncharacterized protein LOC114366581 [Ostrinia furnacalis]
Contig10162-0.9	XP_028165569.1	60.197	304	121	0	41	344	212	515	3.03e-124	378	DPDQVTLGGQSAGGVMAHILSISPASKGLINRVIALSGNAISNFYSYSRLYSKLLAKIFLTVMGINVFDDPEDIHEQLIAAPIENLIAANKFLLDQLGLLSFAPVIETPQLQFTTVLPRDPEYLLNEGSGNKYPLLLGFTSNECQIFVPRLKKVNIETKLQLLPLLIVPTNLLFSSDPLTVPTLVLKVYEEYFNSTSITLEKFLPDCTDSYYKYPALRLIEKRLASNAEATFLYEFGYRGENSPVKQAIMVDFPGAGHLEDVTYFFRVNSILGPMLENELIQHNADSAMKNWMTTVIANFITNG	DPGNVTIGGQSAGGVMAHILSISPACKRLYNKVMALSGTAIANFVAVSPLYSALMAKIFLLYMGLNILEDPEIIHQQLISAPMSRILDANRFLLDQFGLVSFCPVIETPTENFTAILLKDPEYLLDEGRGKNSPLLLGYTNNESQTYKARLRSVNLEAKTKLLPPLIVPTNLLFSSNPLTVPILTLNILNEYFNNSIITLDTFADVVTDSFYKYPVYRIVEKRIKTRAAPTYYYDFSYHGIRSIVKEVMREDFPGAGHLEDITYFFRVNSFQGPMVVNELRQDDLDSMMREFMTRLISDFVITG	XP_028165569.1 juvenile hormone esterase-like [Ostrinia furnacalis]
Contig10162-0.0	XP_028165569.1	69.88	83	23	2	1	83	72	152	1.04e-29	120	ELQPYGQFPGVFNASEVGPICPQIDIIYGPIQQPLSMGEDCIRVNVNVPLEALPDLGSHTKPLLPILMWIHGGSFSYGSVSGD	ELQPPEPFHGIFDAREAGPICPQVDVIYGPLLQPRSMGEDCIRINVHVPIQALPD-GSQ-KPLLPILAWVHGGSFSYGSGDAD	XP_028165569.1 juvenile hormone esterase-like [Ostrinia furnacalis]
Contig1270-0.2	XP_028175824.1	57.438	484	198	5	276	755	14	493	0	572	IYPTHKSNVLAEPIVKTKLGLIRGINAVDGDYSMYMGIPFARVNSSNPFGAALPQEPSMDI-RCVDDSAICPQIEEFNNTIVGSLDCLQINIYVPNNASPSNPVPVMAMIFGGAFTLGFPGRFLYGPKYLVRHDVILVTFNYRLGPYGFMCLQTPEVPGNTGLKDQLLALRWIKENIGAFGGDSGNVTILGHSAGGFSVDYHLYSPLEKLYNKVILQSGTALSSSPSTPIRNAPVLLANHLGFDTDDINEAISLLAQIEPNLIIAATKELGL--KFLPCIEKEFEGVESFFTTDWMRMDIPKVKNMPVLLGHTDDEAGSAIF-TMSKETLTSKLIDQLVRSKFNASDPDFKGMDTLVRHFYVGDNEVNSENLSTVGIDFGNALSDIYFIYSVYRSIGKY…	ILHSSDASLRVDPLVNTNLGLIRGVRATDGNYAMFMGIPYAQVNASNPFGKAIPQEPFDDIFEADDDSAICPQIEEFNKTTTGSLDCLHLNVYVPTIANTANPVPVLVWIYGGGFSIGFAGRLLYGPKYIVRHDVILVTLNYRVGAYGFMCLDTPENPGNEGFKDQLLALRWVKENIQAFGGDPNKITLFGESAGGISVDFQILTQKEKLFDRAILQSGTSLLPTFPEPLKNSPLILAEHLGYVTNDINDALSFLSNADTNLIVDATSELGLNFRFRPCVEKQFEGVESFITEDWKQAPMPKVNGMPILIGFNDHERLSNYFGDTAGEFNAFDVFKARLNLAFNISDSNFDGMEELAQRFYLGDEEVSAEQVMDI-IDFD---SDIHFNHPTYRSISKY…	XP_028175824.1 juvenile hormone esterase-like [Ostrinia furnacalis]
Contig40-0.49	AJN91193.1	77.372	274	59	3	10	280	4	277	5.17e-146	431	MRTVLFVAIALACAHAH-AHGK-RADSPPQGDPVTVTPSGPIRGSWMTTRRGRPLQAYRGIRYAENPTGELRFQPPKPITAYSAEVDARAEGPACPQPVVDPDFVVDEDCLRLNVYTPSNNRS-KPLPVVVYIHSGGFYSISGRSDVAGPSYLLDRDLVLVTINYRLASLGFMSTGDKYAPGNNGFKDQVAALKWVRRNIRSFGGDPNLVTIAGCSAGAFSVMLHMLSPMSKGLFHRAYSISGSPISQVPERHHQKYLAERQARLLGCPTTAPR	MLGVLCVAAVFACVAGHGAHDKLHTDGFPAEEPLTVTPSGPVRGSWMRTRRGRPLQAYRGIPYAENPTGPLRFQPPKPIEQYEREVNATVEGPACPQPVIEPDYYVDEDCLRLNVYTPGKKKSSQPLPVLVYLHSGGFYSISGRSDVAGPRYLLDRDLVLVTLNYRLASLGFLSTGDKYAPGNNGFKDQVAALRWVRRNIGAFGGDPARVTLAGCSAGAFSVMLHMLSPMSEGLFHRAVSISGSPISQVAERSHQRHLAERQARLLGCPTDSSK	AJN91193.1 carboxylesterase [Cnaphalocrocis medinalis]
Contig40-0.4	AJN91192.1	71.916	381	58	4	1	332	49	429	0	541	MTSRRGRQFQAFRGIKYAQPPVGELRFKPPQAIMTYEGEVNATDDGPACPLPAPPTYPVDEDCLTINVYTPGHNRSEPLPVIFFIHPGGFYSMTGRSDLAGPHYLLDKDVVLVTINYRLGSLGFLSTGDELAPGNNGFKDQVVALKWVQRNIRAFGGNPDLVTITGSSAGSFSV--------------------GSPIGNRPLPRDLYHLAVKQAELVGCPADNSSVIISCLKTKTFRELGNSLFGFR---------W------DFGQERFLHIQPDEAIRNGQLLTPVPYIISQTTDEFFWGGY--------------KWERIAAISFQLPQENLTVVARRLKKEYLDDKPLVNDEASAKALGKIYGDSIIGFNTHRDPN	MTSRRGRRFQAYRGIKYAEPPVGNLRFQPPKPILSYQDEVNATEDGPACPLPAPPSYPVDEDCLTINVYTPNNNGSELLPVIFFIHPGGFYSMTGRSDLAGPHYLLDHDVVLVTINYRLGSLGFLSTGDRLAPGNNGFKDQVAALKWVQRNIQAFGGEPGLVTLAGSSAGSISVLFHMISPMSKGLFHRGISMSGSPIGNRPLPRDLFHLAVKQAELVNCPTDNSSVIIECLKTKPFRELGDSLFGFREFGMDPVGIWDPVHERDFGQERFMPLQPDAAIREQRLLTPVPYIISQTTDEFFWGAYLVLQNETLMKTMNEEWERIAQISFQLPSKNLSTVASRLRREYLHDQPLVNSEASARALGKIYGDSLVGFNTYRLAN	AJN91192.1 carboxylesterase [Cnaphalocrocis medinalis]
Contig1812-1.30	AJN91194.1	67.734	406	122	2	6	402	54	459	0	571	AVSTKQPNFDKPFDAFDATVKCPQAALAAEGTLQCLRLNIYVPHHQNGTKLPVFVWFHGGGFFFGSAGDYDGQHLIKQDIIVVTANYRLGPYGFLCLNDPEVPGNQGLKDQVDALKWVKDNIDAFGGDASKVTIAGESYGGGSVELHLYSEFDKYFDKAIIQSGAAGVEAMFVKPDHKAAIKLAKLFNYTATDNSQALEFLSEVDPIELMKTFTTSGIILRACKEKKFRNVQNFLTNDPFHLYKPKKIKDTPVIIGYNSKEAFVDKPRYCLDK--------LKSYFNLKSKELRRLANITQKFYLGSKPVSKENQLNLVDFMSDFMLNNAAEKAVTRLVDQDAKVYKYLFSYTGNSPYKNMTGVGAYHTEELQYLFQ-MKAVLTEPEHFLMRDRMTTMW…	GVSTPYPHFEETFEAVDGTIKCPQFAQTAQGILQCLRLNIYVPKRQNEEKLPVFVWFHGGGYFFGSAGDYDGRYLVQKDIIVVTANYRLGPYGFLCLNDPEVPGNQGLKDQIDALKWVRDNIEAFGGDPSKVTIAGESYGGGSVDLHLYSKFDKYFDKAIVQSGGIKVRGMFVKPDYDAAIKLAKLFNHTARCTKDALNFLAKVDPLELVTKFDSAKMLLRVCKEKKFKHVENFVTEDNFHLYKSKKIKDTPIIFGYNSKESFGDVAGGYFEEDKDIFYTLLNETFRMKEKELRKLADIAKKFYIGSAEVSKENMLPLVDFSSDFILNYAAENSVSNLVEQGAKVYKYVFSYIGNSPFKNVTGVGAMHTEELQYLFLFMGKELTKPEDIMMREKLTTLW…	AJN91194.1 carboxylesterase [Cnaphalocrocis medinalis]
