# Supplementary material for: Genome Mining and Expression Analysis of Carboxylesterase and Glutathione S-Transferase Genes Involved in Insecticide Resistance in Eggplant Shoot and Fruit Borer, Leucinodes orbonalis (Lepidoptera: Crambidae)
Source: Front Physiol. 2020 Nov 19;11:594845. doi: 10.3389/fphys.2020.594845 (PMC7713791; doi:10.3389/fphys.2020.594845)
Supplement: Supplementary Table 4 — Detailed sequence information of CE from L. orbonalis. [file Table_4.XLSX]

## Sheet: GST-DNAseqexactly34_blast
qseqid	sseqid	pident	length	mismatch	gapopen	qstart	qend	sstart	send	evalue	bitscore	qseq	sseq	Description
Contig7206-0.56	AIL29321.1	98.578	211	3	0	28	660	2	212	3.35e-153	433	PVLYSYWRSSCSWRVRIALNLKEIPYDIKAVSLIKGGGEQHCNEYREVNPMEQVPSLCIDGHTLVESLSIMHYLEETRPQRPLMPQDCMKRAKVREICEVISSGIQPLQNLIVLIYVGEEKKKEWAQHWINRGFRAVEKLLSASAGKYCVGDEITLADCCLVPQVFNARRFHVDLRPFPIILRIDRELENHPAFRAAHPSAQPDCPPEVAK	PVLYSYWRSSCSWRVRIALNLKEIPYDIKAVSLIKGGGEQHCNEYREVNPMEQVPSLVIDGHTLVESLSIMHYLEETRPQRPLMPQDCMKRAKVREICEVISSGIQPLQNLIVLIYVGEEKKKEWSQHWINRGFRAVEKLLSSSAGKYCVGDEITLADCCLVPQVFNARRFHVDLRPFPIILRIDRELENHPAFRAAHPSAQPDCPPEVAK	AIL29321.1 glutathione S-transferase zeta 1 [Cnaphalocrocis medinalis]	ZETA
Contig2323-0.22	AWX68888.1	79.032	124	25	1	1	369	1	124	5.32e-69	216	MVLTLYKKDTSPPCRSVFMTIHALHITD-VNYIDVYLPAGEHLTEEFIKLNPQHTVPLLKDGDFLIWDSHAICGYLVSKYGENDHLYPRDPKKRAIVDQRLHFDSGVLFNALKTTVVPLLYAGE	MVLTLYKKDTSPPCRSVFMTLHALKIPDNVKFIDVFLPAGEHLTEEYLRMNPQHTIPLLKDNDFLIWDSHAICGYLVSKYGQNDSLYPSEPKKRAVIDQRLHFDSGVLFATLRTTVEPLLYSSD	AWX68888.1 glutathione S-transferase epsilon 2 [Heortia vitessoides]	EPSILON
Contig2323-0.23	AWX68887.1	65.421	214	73	1	1	639	1	214	1.32e-102	305	MVLTLYKLDASPPVRAVNMVIEALGL-EVETVTVNILNKDNHKDEYLQMNPQHTIPTLKDDDFVIWDSHAITTYLITKYGKDDSLYPSDPKIRARIDQRLHFDSGVLFATLRNAVGSILYQGETTLTPEHSEKIKNAYEFTEKFLTSQWLVGDHVTIADICCVATISSMNVLLPIDEGVYPNLAAWVERCSALDFYIKGNKPGLEQFTQLIKSK	MVLTLYKLDASPPVRAVYMTLDVLGITDVEMVDVNLFTKDHLKDDYLQMNPQHTIPTLKDDDFVIWDSHAICTYLVNKYADSDALYPKDLKQRAIVDQRLHFDSGILFPALRGNVEPVAFRGAKSYTPENLEKVRSAYNFSEKFLTSEWLAGNEFTLADICCLSSISTLNIILPIDEEVYPNLSAWLKRCEAKDFYKKWNQPGLEQLTQLIKTK	AWX68887.1 glutathione S-transferase epsilon 3 [Heortia vitessoides]	EPSILON
Contig8855-0.81	AIL29313.1	46.269	201	107	1	1	600	5	205	1.12e-61	201	LYKINLGAASRTAMMVLDIFNVPVELIEVSLLKKENLTPEFLQVNPCHTVPVLVDEDITIRNSHAICIYITEVYGQNSNLYPKDLIQRTNVNQLLFYNESVLISRFGKLSVSVFR-GANEISETQVNEIKESYDILNTLLTKTQFLACDFITIADIAAFSNVSGLVEIVPLDLSRNAKLDTWVRQWRNNLIAKKINTPATK	LYKMDLSPPARAAMLACEIFNVPVELVDTNLMAGEHLKPEFLKMNPCHTIPVLVDGDITLHDSHAIIMYLADTYGNNSALYPKDVKQRALVNQKLFFNSSVLFTRLRNVTIPAFKEGVKGLDDKKRTDIEEAYKYLEAFLSGTKYLAGNTITIADIAALTTIGGLSYIVPLDGDKYPKLKAWFEELENKPYSQKVNAGGAK	AIL29313.1 glutathione S-transferase epsilon 4 [Cnaphalocrocis medinalis]	EPSILON
Contig2841-0.35	AIL29316.1	93.307	254	17	0	1	762	1	254	4.46e-167	471	MSEKHLKSGDVLPQYNGKLRLFAMRFCPYAERSVLVLNSKGLDYDLVFVNLDHKPEWLFDFSPKGTVPALEYEQGKAIFDSNIINVYLDEKYPEKPLQAADPLRRAQDKLIVENFAAAQSAYYTAAFNSQALQPSHIENYHKGLEGLQKELEVRGTKFLHGDDAGWVDLTIWPFLERFLALPLLGKPEFAIDKSKYGLLSTYIENMKNVPAVKSYCLAPETHAKFTESRAKGDPDYNMLDTSAVCCMRPRKKKE	MSEKHLQAGDVLPPYNGKLRLFAMRFCPYAERTVLVLNAKGLEYDLVFVNLDHKPDWLFNFSPKGTVPALEYEQGKAIFDSNVINVYLDEKYPEKPLQAADPLRRAQDKLIVENFAAAQSAYYTAAFNSQALQPSNIENYHKGLEGLQKELEVRGTKFLHGDDAGLVDLTIWPFLERFLALPLLGKTEFAIDPSKYSLLNTYIEAMKNVPAVKSYCLAAETHAKFTESRAKGDPDYNMLDTSAVCCMRPRKKKE	AIL29316.1 glutathione S-transferase omega 1 [Cnaphalocrocis medinalis]	OMEGA
Contig14532-0.0	AIZ46903.1	92.529	174	13	0	7	528	67	240	4.2e-120	348	VKIPVLEIPTDHGDKFLFESVVICDYLDERYPRNPLHSKDPYVKAQDRLLIERFNELIKGSLECFDTNFAFGSEQIVQTLDIFEKELALRGTNYFGGNRPGMLDYMIWPWVERLYLLRCLNEKKFDEKRSLFPNFADWGDQMQLDEVVKKHSSSPAEYFDYYKNARAHSMGYYL	LKIPVLEIPTDHGDKYLFESVVICDYLDEKYPRNPLHATDPYVKAQDRLLIERFNELIKGSLECFDTNFAFGSEQIIQTLDIFEKELALRGTNYFGGNRPGMLDYMVWPWVERLYLLRCLNERKFDEKRSLFPNFADWGDQMQLEDVVKKHSNSPAEYFEYYKNARAHTMGYYL	AIZ46903.1 glutathione S-transferase omega 3 [Cnaphalocrocis medinalis]	OMEGA
Contig2596-0.0	AIL29324.1	77.674	215	46	2	1	639	1	215	4.3e-108	318	MSLKLYHFPIAVHHAVLYLLQEQSGFRSKTN-SEFIKKEQLSDSFIKINPQHCVPTLEDDGFVLWESRAIACYLVDKFAKDDQLYPKDLEKRALVNQRLYFDSSSLYVKIRAICFPILFLGETEIKKNLKDDLNGTLVFLDQFLNDTKWVAGDSITIADTSIYASLSSILAVGWDITKFPNIQRWSR-IVNLPGYAENEEGAKAFGEAVKKNLKQ	MSLKLYHFPISGPSRGALLAARSIGVPIKVEIVDLFKKEQLKESFIKLNPQHCVPTLEDDGFVLWESRAIACYLADKFARDDQLYPKDLERRAVVNQRLYFDSSSLYVKIRAICFPILFLGETEIKQNLKDDLNTTLGFLEQFLSGNKWVAGDSVTIADTSIYSSLSSILAVGWDISKFPNIERWVKDCASLPGYEENEEGAKAFGEAVKKNLKQ	AIL29324.1 glutathione S-transferase [Cnaphalocrocis medinalis]	DELTA
Contig7318-0.12	KOB75213.1	45.128	195	75	2	1	489	1	195	7.85e-51	177	MPIKIYKADVSPPARGALMALELLGLNYETEDLNVMKGDTRTPEYTALNPEHTIPFLVDGDFKLGDSHAIITYLVSKYGGDKRSTLYPSAVEEKAIIDQRLFLDA-------------------------------DVLGFLEKYLNQREFLAANHMTVAELSLVASISTLETFISL-DEFPKLKAWFEKLKKYE	MVIVVHKLNGSPPARAVLMTVDILGMNIETQEVNTLAGDQYKPEFLEKNPLHTIPVLEDGDFIVADSHAILTYLVSKYGAEKRATYYPSDLRIRATVDQRLFFDATHLFPKIRSIVISVLKDGAAGPTPQQIAEVKEVYGFVEKYLERSPFIATDHITIADISCVSSVSTLDVFVSVGEEFPKLREWWEKLQAQE	KOB75213.1 Glutathione S-transferase epsilon 6, partial [Operophtera brumata]	EPSILON
Contig14202-0.25	AIL29317.1	67.133	286	90	2	1	846	1	286	1.04e-141	409	MIASTASLAGHILVTSFKLLSPVGQALGYVLP---YFNAMASKINFNTKHLAKGDPLPPYTGKLRVYNMRFCPYAQRTILALNAKQIDYEVVNINLANKPEWLTSKSAFGKVPSLEIEENVCIYESLITVEYLDDVYPQRPLMSKDPVQKAMDKIIVEAMSPVYTLIIAAIKSPDSISEAMKDAYYKALDFLQEQLKKRGTKFLGGSEPGFADYMIWPWFERIHLIDEIDG-LSIDSQKYKPILDYFGAMLEDPAVRQYLIPKEVQQQFVESYKRGQPINYDLLLE	MIGTTVSIAAHVLTTSFRLLSPVTEVLRYVLPSLSYFKTMSSKINFNTKHLGKGDPLPPWTGKVRVYNMRYCPFAQRTILALNAKQIDYEVVNIDLMNKPDWLFAKSGLGKVPSVEIEENVCIYESLITVEYIDEVVPGRPLLPKDPARKAMDKIIVEAMTPVTQLFYKCILSPEAITDDLTAAYFKALDFLQEQLKSRGTKFLSGSEPAYVDYMIWPWFERILIMDEMDGKMTISPEKYQLLLEYFAHMFKDPAVSQYLVPKKVLQKFFAAYMKREPINYDGIFE	AIL29317.1 glutathione S-transferase omega 2 [Cnaphalocrocis medinalis]	OMEGA
Contig14202-0.24	AWX68891.1	70.69	232	66	1	22	711	38	269	1.29e-117	346	SGDPLPPYNGTLRVYNMRFCPFAQRTILALNAKQVHYEVVNINLMNKPDWLFEKSPFGKVPALEIKEGQTIFESLVTVEYLDEVYPNRQLLSKDPVERACDRMTVEASVAIHNLFFKLVKRPEEVSDENIAAFRKALDFIQAKLVKRGSKFLFGKEPGYVDYMIWPWFERLQALE--DSRAQLDKQKYDTLLKYINNMLLDPSVSKYLVPGDVFKKFHSGFLLSSGPDYELL	NGDALPPYNGTLRVYNMRFCPFAQRTILALNAKEIDYEVINIALMNRPDWIYEKSALGKVPALEIKENVTIYESLVTVEYLDEVYSNRPLLPNDPVQKAQDKMVVEASGGIHNLFFKLVKRPDSINDENIFAFRKSLDIIQEQLEKRGSKFLYGDVPGYVDYMIWPWFERLIAFEGVDDRARIDTKRYGVLLKYIEYMMEDPAVSQYIIPGNVFHQFHSGFKNDLGPNYDLL	AWX68891.1 glutathione S-transferase omega 2 [Heortia vitessoides]	OMEGA
Contig1970-0.34	XP_028170041.1	80.473	169	21	1	94	564	47	215	1.96e-91	275	LNPQHTVPTLVDDGFSIWESRAIITYLVNKYGKGNPLYPEEAKARALVDQRLYFDIGTLYQRFSDYF------------EKLAKVDDALRLFDVILEGQKYSAGNNLTVADLSLVASISSFEASDINFLKYNNVKRWYETVKSTAPGYEEANGKGLQAFKELVNNMLKK	LNPQHTVPTLVDDGLSIWESRAIITYLVNKYAKGNSLYPEDPKARAVVDQRLYFDIGTLYQKFSEYFYPQVFGGAPADKEKLTAVENALKLFDTFLEGHKYAAGNNLTVADLSLIASVSSFEASDINFLKYPNVKRWYETVKSTAPGYEEANGKGLIAFKELVNNMLKK	XP_028170041.1 glutathione S-transferase 1-like [Ostrinia furnacalis]	DELTA
Contig1510-0.48	AIL29308.1	80.753	239	46	0	10	726	9	247	1.51e-149	426	SVAAKIQSADNAVARSKNKMPTQPIKLYYLPPSPPCRAVMMTARVLGIELELIVTNLMEGAHLEPEFVKMNPQHTIPTMDDSGFILWESRAIMTYLVNAYGRDDTLYPKNPRLRAIVDQRLNFDLGTLFMRYINLYGPMLFKGDKLDDEKAAKLNEAIGWLNTMLDGKAFVAGDNMTVADISMVVVFTCLEAFEYDFSQYENVTKWFGVMKKSLEPYGYSEIDEAGAQMLATFLKSHAN	AILISINNLGNAVARSKSKMPTQAIKLYYLPPSPPCRAVMMAAKVLGVELDLVVTNIMEGEHLRPEFMKMNPQHTIPTMDDSGFILWESRAIMTYMANAYGKDDSLYPKNPRQRAVVDQRLNFDLGTLFMRYINLYGPLIFKGGSMDEEKAAKLNEAIGWMNTMLEGKAFVAGDNMTLADISIIVTYTCLEAFEYDFSQYENVMKWFERMKKELQPYGYEEIDRAGAQMLATFLKSHAN	AIL29308.1 glutathione S-transferase delta 1 [Cnaphalocrocis medinalis]	DELTA
Contig2478-.0.25	AWX68888.1	74.312	218	55	1	1	651	1	218	3.1e-122	355	MVLTLYKKDTSPPCRSVFMTIHALHITD-VNYIDVYLPAGEHLTEEFIKLNPQHTVPLLKDGDFLIWDSHAICGYLVSKYGENDHLYPRDPKKRAIVDQRLHFDSGVLFNALKTTVVPLLYAGEKSFRPENLAQMKTAYEFMEKFLTTPWLAGKEVTLADICCVSSISSMNEIFPIEESIYPHLTGWLKRCSEQEFFVKGNSKQILLFREMITNKLSQ	MVLTLYKKDTSPPCRSVFMTLHALKIPDNVKFIDVFLPAGEHLTEEYLRMNPQHTIPLLKDNDFLIWDSHAICGYLVSKYGQNDSLYPSEPKKRAVIDQRLHFDSGVLFATLRTTVEPLLYSSDTTFKPENLEKLKNAYGFMEKFLTSKWLAGEDVTLADICCVSTISSMNEILPIEEQQFPKLTAWLTQCSEQDFFKKGNAPNILQFREMIKNKLAE	AWX68888.1 glutathione S-transferase epsilon 2 [Heortia vitessoides]	EPSILON
Contig3755-0.39	XP_028161941.1	84.979	233	20	1	1	654	1	233	3.29e-144	411	MVLKLYGVSDGPPSLSVRQALTHLQIPFELIN---------------MNPQKEIPVLDDEGFYLGESNAIMQYVCDKYKPSSPLYPQQPKARALVNHRLCFNLSTYYAHISAYTMAPIFFDYERTPLGLKKVHIALDVFETYLERLGTGHAAADHLTIADFPLINSTMTLEAIDFDFKKYKRIHKWYNDFKSNYPELWKISEGALKEIQHFAANPPDLTHMDHPIHPIRKNNK	MVLKLYGVSDGPPSLSVRQALTHLQIPFELVSVDFGAGDHMTPEYALMNPQKEIPVLDDDGFFLGESNAILQYVCDKFKPESPLYPKEPKARALVNHRLCFNLSTYYANISAYTMAPIFFDYERTPLGLKKVHIALNVFETYLERLGTSHAAADHLTIADFQLINSTMTLEAIDFDFSKYKRIHKWYKDFKKDYPDLWKISEGAMKEIQHFAANPPDLTHMDHPIHPIRKINK	XP_028161941.1 glutathione S-transferase 1-1 [Ostrinia furnacalis] XP_028161942.1 glutathione S-transferase 1-1 [Ostrinia furnacalis] XP_028161943.1 glutathione S-transferase 1-1 [Ostrinia furnacalis]
Contig10769-0.1	AAF23078.1	65.347	202	69	1	1	606	1	201	4.13e-93	280	MARKLQYFNLNGLAEPIRLMLHYAGSEFEDVRYDFKSWPIKSVKDSLPYGQMPIYEENGRVLNQSLAIARYIASQNGLLPTDSWDQAILDATVNNIFDFWSNVVSYVKETDAEKKKAIKKQILEELVDYYFSRFEKELNAHGGFFVGQLSWAEFVLVGIMESCDLFLEEKISYQNYPAVQGLFNKILSLPGVKEYVASRPPY	MAKKLHYFHLNGLAESIRYILHYGGQKFEDVRYDLKSWPIKSVKDTLPYGQLPLYEEGNKTLNQSLAIARYVAAQVHLLPTDPWEQAVLDAIVFNIYDFWGKILVFIKENDAAKKEVIKKEIINESVDFFFSRFEKELKANKGFFNGKLSWADFVLVGIVESANLFLGTEIE-KKYPTVLVLVQKIRTLPGVKEYIATRKPY	AAF23078.1 glutathione S-transferase [Choristoneura fumiferana]	SIGMA
Contig10769-0.30	AIL29320.1	53.846	247	61	2	1	720	1	201	2.91e-83	256	MSRKFVYFDFNGYGEGIRYLLHYGELKFEDIRYKREDWPIESVKEWADFMLVSIVEALNLYIPNKVQEKYNAIVELMEKVTTLPGVKEYVATLPYGQLPLYEEGDKSLNQSLAIARYLANKFNLLPIDPWQQAVLDAVVLNIYDFWGKILPYFREQDPVKKAAIREEIINEVIPFYFSRFERELKEANGHFAGKV-------FGIVEAANLLLKHVIEKDYPVVESLIKKVQSLPGVKEYIASRKPY	MAKKLHYFHLNGLAESIRYILHYAGEKFEDVRYDLSAWPIPHVKE----------------------------------------------SLPYGQLPLYEEGGKSLNQSIAIARYIASKTHLLPKDPWQQAVLDAVVLNIYDFWGKIVAYIREKDPAKKAVIKQELLDEVIPFFFSKFEQELKSANGHFGGKLSWADFIFVGIIEAVNLFLEEVIEKKYPFIAALIKEIQTLPGVKEYIATRKSY	AIL29320.1 glutathione S-transferase sigma 3 [Cnaphalocrocis medinalis]	SIGMA
Contig3537-0.3	AIL29320.1	77.358	106	24	0	49	366	46	151	1.96e-55	182	ALPYGQLPLYEEGDKSLNQSLAIARYLANKFNLLPIDPWQQAVLDAVVLNIYDFWGKILPYFREQDPVKKAAIREEIINEVIPFYFSRFERELKEANGHFAGKLSW	SLPYGQLPLYEEGGKSLNQSIAIARYIASKTHLLPKDPWQQAVLDAVVLNIYDFWGKIVAYIREKDPAKKAVIKQELLDEVIPFFFSKFEQELKSANGHFGGKLSW	AIL29320.1 glutathione S-transferase sigma 3 [Cnaphalocrocis medinalis]	SIGMA
Contig3847-1.59	AIZ46903.1	74.457	184	18	5	58	534	19	198	1.64e-83	263	DQLRLYHVDMNPYGHRVLLILEAKKVKHEVYRLDPLRLPEWFRARNPR-----------HDDGATHKFLFESVVICDYLDERYPRNPRHSKDPYVKA--RRFIHR--ELIKGSLECFDTNFAFGSEQIVQTLDIFEKELALR----------GMLDYMIWPWVERLYLLRCLNEKKFDEKRSFM	NQLRLYHVDMNPYGHRVLLILEAKRVKYEVYRLDPLRLPEWFRAKNPRLKIPVLEIPTDHGD----KYLFESVVICDYLDEKYPRNPLHATDPYVKAQDRLLIERFNELIKGSLECFDTNFAFGSEQIIQTLDIFEKELALRGTNYFGGNRPGMLDYMVWPWVERLYLLRCLNERKFDEKRSLF	AIZ46903.1 glutathione S-transferase omega 3 [Cnaphalocrocis medinalis]	OMEGA
Contig1010-1.18	XP_028170041.1	90.141	213	21	0	10	648	3	215	3.19e-140	400	DLYYVPGSAPCRAVLLTARALNINLNLKLVDLHHGEHLKPEYLKLNPQHTVPTLVDDGFSIWESRAIITYLVNKYGKGNPLYPEEAKARALVDQRLYFDIGTLYQRFSDYFYPQVFGGAPADKEKLAKVDDALRLFDVILEGQKYSAGNNLTVADLSLVASISSFEASDINFLKYNNVKRWYETVKSTAPGYEEANGKGLQAFKELVNNMLKK	DLYYVPGSAPCRAVLLTARALNINLNLKLVDLHHGEHLKPEYLKLNPQHTVPTLVDDGLSIWESRAIITYLVNKYAKGNSLYPEDPKARAVVDQRLYFDIGTLYQKFSEYFYPQVFGGAPADKEKLTAVENALKLFDTFLEGHKYAAGNNLTVADLSLIASVSSFEASDINFLKYPNVKRWYETVKSTAPGYEEANGKGLIAFKELVNNMLKK	XP_028170041.1 glutathione S-transferase 1-like [Ostrinia furnacalis]	DELTA
Contig1269-0.15	XP_028158019.1	57.477	214	85	1	64	687	24	237	5.34e-84	259	RTLTNGKTLTLYGDNASPPVRFVQMTASFLDIKMNFHKIDLFKGENKTDSYAK------VPALATENSVITDSHAIALYLCRQVPDQDLYPKDTLSRANVDQMLFLNAGSLFPLDRSVFTDYFAGKPLHDDKLEEWRQLLDYLELRLKNHQWIAGDKITLSDLCCGSTVSSLQLLVPPTDKHDNFKDWMRRLEQIPCFSMNKQGIARLSEFVEK	RTMSLSNVPVLYGDEASPPVRFVMMTASILKIQLDFRKVDLFLGENKTELYSKINPLHKVPVLDTGKQVICDSHAIALHLCRQSKHQDLYPEDKLTRARVDQMLFFNSGLLFPADSLIFTEYFAGKPVNTVNVDHWYRLLSYLEGQLRSQPWLAGEKMTLSDLCCGTTISSLQLLVPITDQHPKVNEWMKILQQQPCFEINLRGLKRLATMVEK	XP_028158019.1 glutathione S-transferase E14-like isoform X1 [Ostrinia furnacalis]	EPSILON
Contig6423-0.33	XP_028160493.1	85.116	215	32	0	1	645	1	215	8.07e-135	386	MSLKLYHFPISGPSRGALLAARAIGVPIQIQIVNLFKKEQLSDSFIKINPQHCVPTLEDDGFVLWESRAIACYLVDKFAKDDQLYPKDLEKRALVNQRLYFDSSSLYVKIRAICFPILFLGETEIKKNLKDDLNGTLVFLDQFLNDTKWVAGDSITIADTSIYASLSSILAVGWDITKFPNIQRWVKDCESLPGYAENEEGAKAFGEAVKKNLKQ	MTVKLYHFPFSGPSRGALLAARSIGVPIEIEIVDLFKKEQLKESFIKLNPQHCIPTLDDDGFVLWESRAIASYLADKFGKDDLLYPKDLKRRALVNQRLYFDSSSLYVKIRAICFPILFHGETEIKPNLKDDLNSTLAFLEQFLSESKWVAGDNVTIADTSIYASLSSILAVGWDISKFLNITRWVKQCESLPGYAENEEGAKAFGEAVKKNLKQ	XP_028160493.1 glutathione S-transferase 1-like [Ostrinia furnacalis]	DELTA
Contig9166-0.22	XP_028171600.1	85.088	114	16	1	1	339	1	114	1.03e-65	208	MDKSVAAKIQSADNAVARSKN-KMPTQPIKLYYLPPSPPCRAVMMTARVLGIELELIVTNLMEGAHLEPEFVKMNPQHTIPTMDDSGFILWESRAIMTYLVNAYGRDDTLYPKN	MDKTIAEKVQVANNAVARAKSSKMPTQPIKLYYLPPSPPCRAVIMTARALGIELELSVTNLMEGEHLSPEYVKMNPQHTIPTMDDSGFILWESRAIMTYFVNAYGRDDALYPKN	XP_028171600.1 glutathione S-transferase 1-1-like isoform X2 [Ostrinia furnacalis]	DELTA
Contig199-0.91	AVC05621.1	72.059	204	42	2	1	567	1	204	4.35e-99	294	MPKVKYSYFPVKALGESARLLLSYGGQEFEDNRVSMEDWPQFKP----------KIDGKKYAQSGAIARYLGRKYGIAGSSIEEDLEIDMNVDFINDIRAKAALVAYEADPELKKKKHEDFSKNVYPQLLKRLSELFESNNGH-----LTWGDFVFAGMYDYLKMMMQSPDLDAQYPIFKKVADNVYSLPQLQSYLAAAPKTDF	MPKVVFSYFPVKALGESARLLLSYGGQDFEDKRVPPESWPEFKPSTPFGQMPVLEIDGKKYAQSLAIARYLGRKYGLAGADIEEDFEIDQNVDFLNDIRAKAATVQYESDEELKKKKHEDFSKNVYPAQLSKLNEIIEKNNGYIAAGKLTWADFVFAGMYDYLKMMLQSPDLDEKFPAFKKLVDTVYALPQLQKYLAAAPKTEL	AVC05621.1 glutathione S-transferase sigma 1 [Heortia vitessoides]	SIGMA
Contig1901-0.2	QBQ58119.1	45.794	214	95	3	1	582	1	213	1.58e-58	192	MPIKIYKADVSPPARGALMALELLGLNYETEDLNVMKGDTRTPEYTALNPEHTIPF-------------------SKYGGDKRSTLYPSAVEEKAIIDQRLFLDAGNIFPKFRALVMEVVVGAKRKDVVEKAIDDVKDVLGILEKYLNQREFLAANHLTVADVSLVASISTLETFISLDE-FPKLKAWFEKLKKYDWYQKANEPGLKIIRGFFK	MVIRIHKIDASPPVRGVLMTVELLKLKFEPVEVDFMGGEHLTPEYREKNPLHSVPYLEDGDFLLADSHAIITYLVSKYGGDKRAELYPAGLQARAIVDQKLFFDTANLFPCIRGIV-KTVTGGERTSPTPQQIQDVHDGYDILEKYLQKNKFVAGDHLTIADVSIVASISTLAVIVPVDEKYAKVNAWWNLLKEEDWYKKANVPGLTQFEGFIK	QBQ58119.1 glutathione S-transferase epsilon [Mythimna separata]	EPSILON
Contig11878-0.11	XP_028160493.1	83.708	178	29	0	1	534	1	178	3.44e-108	317	MSLKLYHFPISGPSRGALLAARAIGVPIQIQIVNLFKKEQLSDSFIKINPQHCVPTLEDDGFVLWESRAIACYLVDKFAKDDQLYPKDLEKRALVNQRLYFDSSSLYVKIRAICFPILFLGETEIKKNLKDDLNGTLVFLDQFLNDTKWVAGDSITIADTSIYASLSSILAVGWDITK	MTVKLYHFPFSGPSRGALLAARSIGVPIEIEIVDLFKKEQLKESFIKLNPQHCIPTLDDDGFVLWESRAIASYLADKFGKDDLLYPKDLKRRALVNQRLYFDSSSLYVKIRAICFPILFHGETEIKPNLKDDLNSTLAFLEQFLSESKWVAGDNVTIADTSIYASLSSILAVGWDISK	XP_028160493.1 glutathione S-transferase 1-like [Ostrinia furnacalis]	DELTA
Contig8048-0.1	AVC05621.1	72.393	163	40	1	13	486	42	204	1.18e-79	244	YQHNTVFGQLPLLEIDGKKYAQSGAIARYLGRKYGIAGSSIEEDLEIDMNVDFINDIRAKAALVAYEADPELKKKKHEDFSKNVYPQLLKRLSELFESNNGH-----LTWGDFVFAGMYDYLKMMMQSPDLDAQYPIFKKVADNVYKLPQLQSYLAAAPKTDF	FKPSTPFGQMPVLEIDGKKYAQSLAIARYLGRKYGLAGADIEEDFEIDQNVDFLNDIRAKAATVQYESDEELKKKKHEDFSKNVYPAQLSKLNEIIEKNNGYIAAGKLTWADFVFAGMYDYLKMMLQSPDLDEKFPAFKKLVDTVYALPQLQKYLAAAPKTEL	AVC05621.1 glutathione S-transferase sigma 1 [Heortia vitessoides]	SIGMA
Contig7006-0.0	AIL29320.1	78.109	201	44	0	1	603	1	201	1.28e-114	334	MAKKLHYFHLNGIAESIRYILHYAGEKFEDVRYEISAWPIQSVKESLPYGQLPLYEEGDKSLNQSLAIARYLANKFNLLPIDPWQQAVLDAVVLNIYDFWGKILPYFREQDPVKKAAIREEIINEVIPFYFSRFERELKEANGHFAGKLSWADFILVGIVEAANLLLKHVIEKDYPVVESLIKKVQSLPGVKEYIASRKPY	MAKKLHYFHLNGLAESIRYILHYAGEKFEDVRYDLSAWPIPHVKESLPYGQLPLYEEGGKSLNQSIAIARYIASKTHLLPKDPWQQAVLDAVVLNIYDFWGKIVAYIREKDPAKKAVIKQELLDEVIPFFFSKFEQELKSANGHFGGKLSWADFIFVGIIEAVNLFLEEVIEKKYPFIAALIKEIQTLPGVKEYIATRKSY	AIL29320.1 glutathione S-transferase sigma 3 [Cnaphalocrocis medinalis]	SIGMA
Contig3023-0.16	XP_028166965.1	73.661	224	58	1	1	669	1	224	2.82e-126	365	MVIRLYYDLMSQPSRTLYILFKTIKCDWEPKYVNLRKGEHYSDDFT-KINKIQRVPVIDHNGFILSESVAIVKYLSRENIIPESLYPRESKLRARVDEFLEWHHIGLRLHCAMYFRIKYMDPILFGRKTEAKQIAAYEGRMVKALEDFDEKWLGRGNQYVVGDTITIADLFAATELEQPRMAGYDPKEHFPAIGTWAKKVREHFNPHYDEAHVVVNKIIEKQRQ	MPLKLYYDLMSQPSRTLFILLKKVQCDFEPKYVDLRKAEHYSEEFTNQINRMQRVPVIDHNGFILSESVAIVRYLAQEKMIPESLYPSDSKLRARVDEYLEWQHVGLRWHCAMYFRVKSLEPALLGRQTDEKTLAGYKRRMLRALDDFDQKWLGIRNQFVVGDTLTVADLFAATELEQPRMAGYDPKEHYPAIATWAKKVQEHFNPYYDEAHVTVNKIATKQMQ	XP_028166965.1 glutathione S-transferase theta-1-like [Ostrinia furnacalis]	THETA
Contig6716-0.17	AIL29311.1	66.129	62	21	0	76	261	121	182	4.7e-20	90.1	TPTFLGTMTELTRETLGGIKNAYSMLEAYLSTSTYIAGDSMTIADISTITTVSALDGLLPVD	APTYMGQMTEMPKEVIGGIRNAYGTLEAYLSESVYLADDVMTIADICTISTVSSLDGLHPVD	AIL29311.1 glutathione S-transferase epsilon 2 [Cnaphalocrocis medinalis]	EPSILON
Contig2596	AIL29324.1	77.674	215	46	2	1	639	1	215	4.3e-108	318	MSLKLYHFPIAVHHAVLYLLQEQSGFRSKTN-SEFIKKEQLSDSFIKINPQHCVPTLEDDGFVLWESRAIACYLVDKFAKDDQLYPKDLEKRALVNQRLYFDSSSLYVKIRAICFPILFLGETEIKKNLKDDLNGTLVFLDQFLNDTKWVAGDSITIADTSIYASLSSILAVGWDITKFPNIQRWSR-IVNLPGYAENEEGAKAFGEAVKKNLKQ	MSLKLYHFPISGPSRGALLAARSIGVPIKVEIVDLFKKEQLKESFIKLNPQHCVPTLEDDGFVLWESRAIACYLADKFARDDQLYPKDLERRAVVNQRLYFDSSSLYVKIRAICFPILFLGETEIKQNLKDDLNTTLGFLEQFLSGNKWVAGDSVTIADTSIYSSLSSILAVGWDISKFPNIERWVKDCASLPGYEENEEGAKAFGEAVKKNLKQ	AIL29324.1 glutathione S-transferase [Cnaphalocrocis medinalis]	DELTA
Contig12891-0.9	AIZ46902.1	53.982	113	52	0	1	339	114	226	1.35e-34	128	MAAVAIPTLLRGYREPTSQQTRDITEAFEAVERYLNQRRFLAGSNVTLADLAVGATATATNILHPIDTDKYPRFAEWLKELNEMPCFKYINAEGLSYLEKFLAKAKEMKVSKS	MAAVALPLLLRGVDTSSPQRLQDIEEAYGAADGFLQRSRFLALDHLTLADLAVGATAAATSLILQPDPNKFPRFVEWMNELQEIPSFKNVSAEGIAYLKKFIIKAREMQGSKS	AIZ46902.1 glutathione S-transferase epsilon 9 [Cnaphalocrocis medinalis]	EPSILON
Contig2478-0.15	AWX68888.1	66.142	127	43	0	4	384	69	195	1.24e-55	183	SHAITTYLITKYGKDDSLYPSDPKIRARIDQRLHFDSGVLFATLRNAVGSILYQGETTLTPEHSEKIKNAYEFTEKFLTSQWLVGDHVTIADICCVATISSMNVLLPIDEGVYPNLAAWVERCSALD	SHAICGYLVSKYGQNDSLYPSEPKKRAVIDQRLHFDSGVLFATLRTTVEPLLYSSDTTFKPENLEKLKNAYGFMEKFLTSKWLAGEDVTLADICCVSTISSMNEILPIEEQQFPKLTAWLTQCSEQD	AWX68888.1 glutathione S-transferase epsilon 2 [Heortia vitessoides]	EPSILON
Contig3291-0.7	XP_026764249.1	68.468	111	29	1	88	402	66	176	2.51e-47	161	GVTLVESVAIIQYLDDTRPKPALFPQSPLQKAR------TIVSGIQPLQNVGLKSSFEREEDFQKFSKSWCDRGLQTVEELLKASAGSYCVGDQLTLADLCLVPQIFNATT	GQTLVESMAILQYLEDTRPEPRLTPNDPLQKARMREICETIVSGIQPLQNIGLKSHFTTEYQYQQFTKYWCDRGLQTLENLLQKTTGLYCVGDQITMADLCLVPQLFNATT	XP_026764249.1 probable maleylacetoacetate isomerase 1 isoform X2 [Galleria mellonella]	ZETA
Contig4841-1.1	XP_026764248.1	68.75	112	29	1	1	318	73	184	3.69e-48	162	GVTLVESVAIIQYLDDTRPKPALFPQSPLQKAR------TIVSGIQPLQNVGLKSSFEREEDFQKFSKSWCDRGLQTVEELLKASAGSYCVGDQLTLADLCLVPQIFNATTR	GQTLVESMAILQYLEDTRPEPRLTPNDPLQKARMREICETIVSGIQPLQNIGLKSHFTTEYQYQQFTKYWCDRGLQTLENLLQKTTGLYCVGDQITMADLCLVPQLFNATTR	XP_026764248.1 probable maleylacetoacetate isomerase 1 isoform X1 [Galleria mellonella]	ZETA
