# Supplementary material for: Genome Mining and Expression Analysis of Carboxylesterase and Glutathione S-Transferase Genes Involved in Insecticide Resistance in Eggplant Shoot and Fruit Borer, Leucinodes orbonalis (Lepidoptera: Crambidae)
Source: Front Physiol. 2020 Nov 19;11:594845. doi: 10.3389/fphys.2020.594845 (PMC7713791; doi:10.3389/fphys.2020.594845)
Supplement: Supplementary Table 6 — NCBI ID and description for the Reference protein taken in GST and CE phylogeny. [file Table_6.XLSX]

## Sheet: GST
qseqid	Description (based on nr hit)	GST class (based on phylogenetic tree)
Contig7206-0.56	AIL29321.1 glutathione S-transferase zeta 1 [Cnaphalocrocis medinalis]	ZETA
Contig2323-0.22	AWX68888.1 glutathione S-transferase epsilon 2 [Heortia vitessoides]	EPSILON
Contig2323-0.23	AWX68887.1 glutathione S-transferase epsilon 3 [Heortia vitessoides]	EPSILON
Contig8855-0.81	AIL29313.1 glutathione S-transferase epsilon 4 [Cnaphalocrocis medinalis]	EPSILON
Contig2841-0.35	AIL29316.1 glutathione S-transferase omega 1 [Cnaphalocrocis medinalis]	OMEGA
Contig14532-0.0	AIZ46903.1 glutathione S-transferase omega 3 [Cnaphalocrocis medinalis]	OMEGA
Contig2596-0.0	AIL29324.1 glutathione S-transferase [Cnaphalocrocis medinalis]	DELTA
Contig7318-0.12	KOB75213.1 Glutathione S-transferase epsilon 6, partial [Operophtera brumata]	EPSILON
Contig14202-0.25	AIL29317.1 glutathione S-transferase omega 2 [Cnaphalocrocis medinalis]	OMEGA
Contig14202-0.24	AWX68891.1 glutathione S-transferase omega 2 [Heortia vitessoides]	OMEGA
Contig1970-0.34	XP_028170041.1 glutathione S-transferase 1-like [Ostrinia furnacalis]	DELTA
Contig1510-0.48	AIL29308.1 glutathione S-transferase delta 1 [Cnaphalocrocis medinalis]	DELTA
Contig2478-.0.25	AWX68888.1 glutathione S-transferase epsilon 2 [Heortia vitessoides]	EPSILON
Contig3755-0.39	XP_028161941.1 glutathione S-transferase 1-1 [Ostrinia furnacalis] XP_028161942.1 glutathione S-transferase 1-1 [Ostrinia furnacalis] XP_028161943.1 glutathione S-transferase 1-1 [Ostrinia furnacalis]	UNDEFINED
Contig10769-0.1	AAF23078.1 glutathione S-transferase [Choristoneura fumiferana]	SIGMA
Contig10769-0.30	AIL29320.1 glutathione S-transferase sigma 3 [Cnaphalocrocis medinalis]	SIGMA
Contig3537-0.3	AIL29320.1 glutathione S-transferase sigma 3 [Cnaphalocrocis medinalis]	SIGMA
Contig3847-1.59	AIZ46903.1 glutathione S-transferase omega 3 [Cnaphalocrocis medinalis]	OMEGA
Contig1010-1.18	XP_028170041.1 glutathione S-transferase 1-like [Ostrinia furnacalis]	DELTA
Contig1269-0.15	XP_028158019.1 glutathione S-transferase E14-like isoform X1 [Ostrinia furnacalis]	EPSILON
Contig6423-0.33	XP_028160493.1 glutathione S-transferase 1-like [Ostrinia furnacalis]	DELTA
Contig9166-0.22	XP_028171600.1 glutathione S-transferase 1-1-like isoform X2 [Ostrinia furnacalis]	DELTA
Contig199-0.91	AVC05621.1 glutathione S-transferase sigma 1 [Heortia vitessoides]	SIGMA
Contig1901-0.2	QBQ58119.1 glutathione S-transferase epsilon [Mythimna separata]	EPSILON
Contig11878-0.11	XP_028160493.1 glutathione S-transferase 1-like [Ostrinia furnacalis]	DELTA
Contig8048-0.1	AVC05621.1 glutathione S-transferase sigma 1 [Heortia vitessoides]	SIGMA
Contig7006-0.0	AIL29320.1 glutathione S-transferase sigma 3 [Cnaphalocrocis medinalis]	SIGMA
Contig3023-0.16	XP_028166965.1 glutathione S-transferase theta-1-like [Ostrinia furnacalis]	THETA
Contig6716-0.17	AIL29311.1 glutathione S-transferase epsilon 2 [Cnaphalocrocis medinalis]	EPSILON
Contig2596	AIL29324.1 glutathione S-transferase [Cnaphalocrocis medinalis]	DELTA
Contig12891-0.9	AIZ46902.1 glutathione S-transferase epsilon 9 [Cnaphalocrocis medinalis]	EPSILON
Contig2478-0.15	AWX68888.1 glutathione S-transferase epsilon 2 [Heortia vitessoides]	EPSILON
Contig3291-0.7	XP_026764249.1 probable maleylacetoacetate isomerase 1 isoform X2 [Galleria mellonella]	ZETA
Contig4841-1.1	XP_026764248.1 probable maleylacetoacetate isomerase 1 isoform X1 [Galleria mellonella]	ZETA

## Sheet: CE
qseqid	Description (based on nr hit)	CE class (based on phylogenetic tree)
Contig8193-0.20	AQY62716.1 carboxylesterase, partial [Cnaphalocrocis medinalis]	Uncharacterized
Contig9651-0.85	XP_028177935.1 juvenile hormone esterase-like [Ostrinia furnacalis]	Acetylcholine esterase
Contig7738-0.37	XP_028169801.1 esterase FE4-like [Ostrinia furnacalis]
Contig8714-0.58	XP_023942387.1 esterase FE4-like [Bicyclus anynana]
Contig8714-0.55	XP_023942387.1 esterase FE4-like [Bicyclus anynana]	Uncharacterized
Contig8459-0.14	AQY62727.1 carboxylesterase, partial [Cnaphalocrocis medinalis]	Uncharacterized
Contig12636-0.8	AQY62723.1 carboxylesterase [Cnaphalocrocis medinalis]	Uncharacterized
Contig10354-0.2	XP_028165569.1 juvenile hormone esterase-like [Ostrinia furnacalis]	α-esterase
Contig4304-0.23	XP_023942387.1 esterase FE4-like [Bicyclus anynana]
Contig11996-0.2	BAR64774.1 carboxylesterase [Ostrinia furnacalis]	Uncharacterized
Contig5133-0.15	XP_026754414.1 neuroligin-4, X-linked-like [Galleria mellonella]
Contig9046-0.24	XP_013192628.1 PREDICTED: neuroligin-4, Y-linked-like, partial [Amyelois transitella]	Acetylcholine esterase
Contig11486-0.8	XP_028164462.1 LOW QUALITY PROTEIN: uncharacterized protein LOC114355692 [Ostrinia furnacalis]
Contig6379-0.21	KOB64385.1 Uncharacterized protein OBRU01_24312 [Operophtera brumata]
Contig1615-0.42	XP_028174987.1 esterase FE4-like [Ostrinia furnacalis]
Contig11512-0.2	AJN91204.1 carboxylesterase [Cnaphalocrocis medinalis]	Uncharacterized
Contig5490-0.2	XP_026498858.1 esterase FE4-like [Vanessa tameamea]
Contig3284-1.12	RVE50094.1 hypothetical protein evm_005300, partial [Chilo suppressalis]	α-esterase
Contig12236-0.42	BAR64776.1 carboxylesterase [Ostrinia furnacalis]	Uncharacterized
Contig10533-0.51	XP_028164462.1 LOW QUALITY PROTEIN: uncharacterized protein LOC114355692 [Ostrinia furnacalis]	Uncharacterized
Contig938-0.0	AJN91206.1 carboxylesterase [Cnaphalocrocis medinalis]
Contig10703-0.18	XP_026738628.1 venom carboxylesterase-6-like [Trichoplusia ni]	Neuroligin
Contig4177-0.23	ANV77896.1 acetylcholinesterase [Cnaphalocrocis medinalis]	Uncharacterized
Contig11585-0.19	AQY62712.1 carboxylesterase [Cnaphalocrocis medinalis]
Contig4302-0.9	AIY69071.1 juvenile hormone esterase precursor, partial [Chilo suppressalis]	α-esterase
Contig5389-0.47	XP_028179302.1 uncharacterized protein LOC114366581 [Ostrinia furnacalis]	Acetylcholine esterase
Contig5389-0.28	XP_028179302.1 uncharacterized protein LOC114366581 [Ostrinia furnacalis]
Contig5389-0.26	KOB65450.1 Uncharacterized protein OBRU01_22666, partial [Operophtera brumata]
Contig9166-1.6	XP_023942387.1 esterase FE4-like [Bicyclus anynana]
Contig5480-0.2	KOB70767.1 Carboxylesterase [Operophtera brumata]	Uncharacterized
Contig5480-0.0	KPI93489.1 Venom carboxylesterase-6 [Papilio xuthus]	Uncharacterized
Contig5480-0.47	XP_023955056.1 esterase FE4-like [Bicyclus anynana]	Uncharacterized
Contig5480-0.52	KPI93489.1 Venom carboxylesterase-6 [Papilio xuthus]
Contig5480-0.3	XP_013196054.1 PREDICTED: cholinesterase 1-like [Amyelois transitella]	Uncharacterized
Contig3114-4.149	AQY62718.1 carboxylesterase [Cnaphalocrocis medinalis]	Glutactin
Contig11205-0.1	XP_028171041.1 esterase FE4-like [Ostrinia furnacalis]
Contig11205-0.4	XP_028171041.1 esterase FE4-like [Ostrinia furnacalis]	Acetylcholine esterase
Contig13336-0.0	XP_028175346.1 neuroligin-4, Y-linked-like [Ostrinia furnacalis]
Contig4653-0.41	XP_030022055.1 venom carboxylesterase-6-like [Manduca sexta]	Uncharacterized
Contig4653-0.38	XP_028171041.1 esterase FE4-like [Ostrinia furnacalis]
Contig11331-0.1	XP_028175659.1 venom carboxylesterase-6-like [Ostrinia furnacalis]
Contig2269-1.28	XP_028159051.1 venom carboxylesterase-6 [Ostrinia furnacalis]	Cricklet
Contig9036-0.2	XP_028175590.1 esterase FE4-like [Ostrinia furnacalis] XP_028175591.1 esterase FE4-like [Ostrinia furnacalis] XP_028175592.1 esterase FE4-like [Ostrinia furnacalis]
Contig9036-0.33	XP_028175590.1 esterase FE4-like [Ostrinia furnacalis] XP_028175591.1 esterase FE4-like [Ostrinia furnacalis] XP_028175592.1 esterase FE4-like [Ostrinia furnacalis]
Contig5484-0.6	RVE40991.1 hypothetical protein evm_014359 [Chilo suppressalis]
Contig12328-0.6	AQY62717.1 carboxylesterase [Cnaphalocrocis medinalis]
Contig12328-0.37	KOB72049.1 putative odorant-degrading enzyme, partial [Operophtera brumata]	Uncharacterized
Contig3031-0.69	XP_028159534.1 juvenile hormone esterase-like [Ostrinia furnacalis]
Contig3502-0.0	XP_028169898.1 neuroligin-4, Y-linked-like [Ostrinia furnacalis]
Contig3502-0.7	KOB75258.1 Uncharacterized protein OBRU01_05590 [Operophtera brumata]	Acetylcholine esterase
Contig3502-0.8	XP_012544374.1 neuroligin-4, X-linked [Bombyx mori]	Neuroligin
Contig11243-0.33	PCG79397.1 hypothetical protein B5V51_836 [Heliothis virescens]	Neuroligin
Contig3119-0.0	XP_030029367.1 neuroligin-4, X-linked-like [Manduca sexta]	Neuroligin
Contig8236-0.0	KOB68222.1 Carboxyl/cholinesterase 7 [Operophtera brumata]
Contig11175-0.6	AQY62723.1 carboxylesterase [Cnaphalocrocis medinalis]
Contig9306-0.28	AJN91206.1 carboxylesterase [Cnaphalocrocis medinalis]	Uncharacterized
Contig7340-0.9	XP_028170038.1 venom carboxylesterase-6-like [Ostrinia furnacalis]
Contig8909-0.39	RVE47056.1 hypothetical protein evm_008240 [Chilo suppressalis]
Contig8909-0.40	XP_028173628.1 esterase FE4-like [Ostrinia furnacalis]
Contig132-0.69	KOB64827.1 Odorant degrading enzyme CXE3, partial [Operophtera brumata]
Contig132-0.66	AQY62715.1 carboxylesterase [Cnaphalocrocis medinalis]
Contig132-0.68	AQY62715.1 carboxylesterase [Cnaphalocrocis medinalis]	Uncharacterized
Contig3224-0.30	XP_023942387.1 esterase FE4-like [Bicyclus anynana]	Uncharacterized
Contig2209-0.31	AJN91192.1 carboxylesterase [Cnaphalocrocis medinalis]	Juvenile hormone esterase
Contig12484-0.1	XP_028159051.1 venom carboxylesterase-6 [Ostrinia furnacalis]	Uncharacterized
Contig7851-0.0	RVE50094.1 hypothetical protein evm_005300, partial [Chilo suppressalis]
Contig7851-1.12	AJN91204.1 carboxylesterase [Cnaphalocrocis medinalis]
Contig2295-0.4	XP_028172656.1 esterase FE4-like [Ostrinia furnacalis] XP_028172657.1 esterase FE4-like [Ostrinia furnacalis]	Uncharacterized
Contig6196-0.4	KPJ17063.1 Juvenile hormone esterase [Papilio machaon]	α-esterase
Contig6196-0.46	ACB12192.1 juvenile hormone esterase [Omphisa fuscidentalis]
Contig6196-0.3	XP_014355649.1 PREDICTED: juvenile hormone esterase-like [Papilio machaon]	Uncharacterized
Contig3761-0.0	RVE47729.1 hypothetical protein evm_007618 [Chilo suppressalis]
Contig3761-0.1	QEP99757.1 carboxyl/choline esterase CCE021 [Glyphodes pyloalis]
Contig3761-0.2	RVE47728.1 hypothetical protein evm_007617 [Chilo suppressalis]	α-esterase
Contig3203-1.9	XP_028173074.1 venom carboxylesterase-6-like [Ostrinia furnacalis]	Glutactin
Contig3203-1.29	KPJ04016.1 Esterase FE4 [Papilio xuthus]
Contig9545-0.25	CBA18234.1 acetylcholinesterase 2 protein [Cnaphalocrocis medinalis] AOT83641.1 acetylcholinesterase [Cnaphalocrocis medinalis]	Cricklet
Contig9545-0.26	AAN37403.1 acetylcholinesterase [Helicoverpa armigera] PZC86575.1 hypothetical protein B5X24_HaOG200212 [Helicoverpa armigera]
Contig6927-0.13	AJN91193.1 carboxylesterase [Cnaphalocrocis medinalis]
Contig6608-0.25	XP_028170038.1 venom carboxylesterase-6-like [Ostrinia furnacalis]
Contig8445-0.57	XP_026743329.1 juvenile hormone esterase-like [Trichoplusia ni]
Contig9544-0.12	RVE48414.1 hypothetical protein evm_006975 [Chilo suppressalis]
Contig2126-0.2	XP_026731679.1 venom carboxylesterase-6-like [Trichoplusia ni]	Uncharacterized
Contig11588-0.32	XP_022828112.1 pyrethroid hydrolase Ces2e-like isoform X1 [Spodoptera litura]
Contig11588-0.37	XP_028171041.1 esterase FE4-like [Ostrinia furnacalis]	Acetylcholine esterase
Contig2256-0.2	XP_028171046.1 fatty acyl-CoA hydrolase precursor, medium chain [Ostrinia furnacalis]
Contig3107-1.13	XP_028175659.1 venom carboxylesterase-6-like [Ostrinia furnacalis]	Uncharacterized
Contig10960-0.3	XP_028179302.1 uncharacterized protein LOC114366581 [Ostrinia furnacalis]	Acetylcholine esterase
Contig10162-0.9	XP_028165569.1 juvenile hormone esterase-like [Ostrinia furnacalis]
Contig10162-0.0	XP_028165569.1 juvenile hormone esterase-like [Ostrinia furnacalis]	Glutactin
Contig1270-0.2	XP_028175824.1 juvenile hormone esterase-like [Ostrinia furnacalis]	Uncharacterized
Contig40-0.49	AJN91193.1 carboxylesterase [Cnaphalocrocis medinalis]	Juvenile hormone esterase
Contig40-0.4	AJN91192.1 carboxylesterase [Cnaphalocrocis medinalis]
Contig1812-1.30	AJN91194.1 carboxylesterase [Cnaphalocrocis medinalis]	Uncharacterized
