# Supplementary material for: Genome Mining and Expression Analysis of Carboxylesterase and Glutathione S-Transferase Genes Involved in Insecticide Resistance in Eggplant Shoot and Fruit Borer, Leucinodes orbonalis (Lepidoptera: Crambidae)
Source: Front Physiol. 2020 Nov 19;11:594845. doi: 10.3389/fphys.2020.594845 (PMC7713791; doi:10.3389/fphys.2020.594845)
Supplement: Supplementary Table 7 — Comparative characterization L. orbonalis CE genes with other group based on the nr hit. [file Table_7.XLSX]

## Sheet: PFAM_LO_COE
seq id	alignment start	alignment end	envelope start	envelope end	hmm acc	hmm name	hmm start	hmm end	hmm length	bit score	Individual E-value	Conditional E-value	database significant	outcompeted	clan
>Contig8193-0.20	2	272	1	278	PF00135.28	COesterase	83	345	512	212.64	1.1e-62	5.9e-67	1	0	CL0028
>Contig9651-0.85	57	96	51	100	PF00135.28	COesterase	6	45	512	28.46	7.1e-07	4e-11	1	0	CL0028
>Contig7738-0.37	22	127	21	129	PF00135.28	COesterase	2	121	512	89.47	2.3e-25	3.8e-29	1	1	CL0028
>Contig8714-0.58	9	387	2	401	PF00135.28	COesterase	126	498	512	243.26	5.6e-72	6.2e-76	1	0	CL0028
>Contig8714-0.55	6	379	2	382	PF00135.28	COesterase	25	406	512	306.24	4.5e-91	5.1e-95	1	0	CL0028
>Contig8459-0.14	29	456	28	466	PF00135.28	COesterase	2	433	512	296.02	5.7e-88	6.4e-92	1	0	CL0028
>Contig12636-0.8	13	448	12	449	PF00135.28	COesterase	45	470	512	333.58	2.4e-99	5.3e-103	1	0	CL0028
>Contig10354-0.2	1	71	1	71	PF00135.28	COesterase	144	214	512	97.37	9.2e-28	1e-31	1	0	CL0028
>Contig4304-0.23	6	351	2	353	PF00135.28	COesterase	25	396	512	274.68	1.7e-81	1.9e-85	1	0	CL0028
>Contig11996-0.2	7	536	5	536	PF00135.28	COesterase	3	512	512	370.89	1.2e-110	1.3e-114	1	0	CL0028
>Contig5133-0.15	7	131	2	136	PF00135.28	COesterase	23	127	512	47.15	1.5e-12	8.6e-17	1	0	CL0028
>Contig9046-0.24	37	151	36	153	PF00135.28	COesterase	2	97	512	101.87	4e-29	2.2e-33	1	0	CL0028
>Contig11486-0.8	2	404	1	418	PF00135.28	COesterase	84	497	512	270.55	3e-80	5e-84	1	0	CL0028
>Contig6379-0.21	1	281	1	285	PF00135.28	COesterase	108	396	512	202.61	1.2e-59	1.9e-63	1	0	CL0028
>Contig1615-0.42	1	313	1	322	PF00135.28	COesterase	90	403	512	215.99	1e-63	1.1e-67	1	0	CL0028
>Contig11512-0.2	1	271	1	281	PF00135.28	COesterase	108	367	512	252.24	1.1e-74	1.2e-78	1	0	CL0028
>Contig5490-0.2	24	195	23	197	PF00135.28	COesterase	2	183	512	178.99	1.7e-52	9.4e-57	1	0	CL0028
>Contig3284-1.12	1	45	1	48	PF00135.28	COesterase	210	254	512	26.7	2.4e-06	1.4e-10	1	0	CL0028
>Contig12236-0.42	119	518	115	523	PF00135.28	COesterase	46	450	512	298.69	8.8e-89	2e-92	1	0	CL0028
>Contig10533-0.51	23	518	22	532	PF00135.28	COesterase	2	497	512	339.63	3.4e-101	5.8e-105	1	0	CL0028
>Contig938-0.0	18	256	7	256	PF00135.28	COesterase	290	512	512	111.73	4.1e-32	2.3e-36	1	0	CL0028
>Contig10703-0.18	1	144	1	160	PF00135.28	COesterase	117	274	512	172.86	1.2e-50	6.8e-55	1	0	CL0028
>Contig4177-0.23	115	380	113	382	PF00135.28	COesterase	3	259	512	321.82	8.6e-96	9.6e-100	1	0	CL0028
>Contig11585-0.19	1	395	1	404	PF00135.28	COesterase	45	441	512	313.21	3.5e-93	3.9e-97	1	0	CL0028
>Contig4302-0.9	162	366	160	366	PF00135.28	COesterase	4	213	512	185.59	1.7e-54	1.9e-58	1	0	CL0028
>Contig5389-0.47	11	257	1	261	PF00135.28	COesterase	276	498	512	111.33	5.4e-32	3e-36	1	0	CL0028
>Contig5389-0.28	28	73	24	85	PF00135.28	COesterase	6	48	512	37.27	1.5e-09	8.5e-14	1	0	CL0028
>Contig5389-0.26	12	41	7	49	PF00135.28	COesterase	118	147	512	27.19	1.7e-06	9.7e-11	1	0	CL0028
>Contig9166-1.6	21	499	19	504	PF00135.28	COesterase	3	485	512	352.3	5e-105	5.5e-109	1	0	CL0028
>Contig5480-0.2	61	118	59	122	PF00135.28	COesterase	132	189	512	88.3	5.2e-25	8.7e-29	1	0	CL0028
>Contig5480-0.0	66	278	60	288	PF00135.28	COesterase	152	364	512	145.41	2.5e-42	2.8e-46	1	0	CL0028
>Contig5480-0.47	20	182	19	186	PF00135.28	COesterase	2	175	512	166.81	8.3e-49	4.6e-53	1	0	CL0028
>Contig5480-0.52	19	156	4	164	PF00135.28	COesterase	333	471	512	25.89	4.3e-06	4.8e-10	1	0	CL0028
>Contig5480-0.3	58	218	56	219	PF00135.28	COesterase	100	259	512	187.59	4.2e-55	4.6e-59	1	0	CL0028
>Contig3114-4.149	48	154	35	157	PF00135.28	COesterase	10	126	512	85.1	4.8e-24	2.7e-28	1	0	CL0028
>Contig11205-0.1	1	165	1	185	PF00135.28	COesterase	170	323	512	137.25	7.6e-40	4.2e-44	1	0	CL0028
>Contig11205-0.4	2	71	1	75	PF00135.28	COesterase	4	73	512	72.74	2.7e-20	1.5e-24	1	0	CL0028
>Contig13336-0.0	100	580	99	582	PF00135.28	COesterase	2	422	512	333.51	2.5e-99	2.8e-103	1	0	CL0028
>Contig4653-0.41	3	43	1	44	PF00135.28	COesterase	4	44	512	34.71	9.1e-09	1e-12	1	0	CL0028
>Contig4653-0.38	2	126	1	128	PF00135.28	COesterase	4	134	512	138.7	2.7e-40	3.1e-44	1	0	CL0028
>Contig11331-0.1	33	134	13	135	PF00135.28	COesterase	82	181	512	103.99	9.1e-30	5.1e-34	1	0	CL0028
>Contig2269-1.28	2	107	1	121	PF00135.28	COesterase	106	210	512	178.08	3.2e-52	3.6e-56	1	0	CL0028
>Contig9036-0.2	13	243	9	248	PF00135.28	COesterase	41	293	512	211.93	1.7e-62	1.9e-66	1	0	CL0028
>Contig9036-0.33	3	119	1	119	PF00135.28	COesterase	403	512	512	56.89	1.7e-15	9.6e-20	1	0	CL0028
>Contig5484-0.6	55	309	30	309	PF00135.28	COesterase	282	512	512	48.49	6e-13	3.4e-17	1	0	CL0028
>Contig12328-0.6	19	161	18	163	PF00135.28	COesterase	2	157	512	121.76	3.7e-35	2.1e-39	1	0	CL0028
>Contig12328-0.37	43	405	43	418	PF00135.28	COesterase	148	498	512	272.91	5.7e-81	9.6e-85	1	0	CL0028
>Contig3031-0.69	69	102	58	104	PF00135.28	COesterase	83	118	512	34.05	1.4e-08	1.6e-12	1	0	CL0028
>Contig3502-0.0	15	439	11	439	PF00135.28	COesterase	159	512	512	247.46	3e-73	1.7e-77	1	0	CL0028
>Contig3502-0.7	20	57	13	57	PF00135.28	COesterase	8	42	512	29.71	3e-07	1.7e-11	1	0	CL0028
>Contig3502-0.8	86	108	58	117	PF00135.28	COesterase	82	100	512	21.06	0.00012	6.9e-09	1	0	CL0028
>Contig11243-0.33	100	138	99	144	PF00135.28	COesterase	2	37	512	19.8	0.0003	1.7e-08	1	0	CL0028
>Contig3119-0.0	49	201	48	213	PF00135.28	COesterase	387	497	512	37.6	1.2e-09	6.7e-14	1	0	CL0028
>Contig8236-0.0	12	92	11	128	PF00135.28	COesterase	175	261	512	56.26	2.7e-15	1.5e-19	1	0	CL0028
>Contig11175-0.6	99	155	93	156	PF00135.28	COesterase	107	162	512	58.45	5.8e-16	6.5e-20	1	0	CL0028
>Contig9306-0.28	1	269	1	287	PF00135.28	COesterase	45	334	512	297.68	1.8e-88	3e-92	1	0	CL0028
>Contig7340-0.9	11	110	10	110	PF00135.28	COesterase	2	113	512	79.09	3.2e-22	3.6e-26	1	1	CL0028
>Contig8909-0.39	60	391	56	405	PF00135.28	COesterase	148	471	512	240.81	3.1e-71	5.1e-75	1	0	CL0028
>Contig8909-0.40	3	205	1	218	PF00135.28	COesterase	301	498	512	92.97	2e-26	1.1e-30	1	0	CL0028
>Contig132-0.69	13	296	12	310	PF00135.28	COesterase	45	322	512	287.91	1.6e-85	3.6e-89	1	0	CL0028
>Contig132-0.66	4	333	2	378	PF00135.28	COesterase	5	327	512	355.03	7.4e-106	8.3e-110	1	0	CL0028
>Contig132-0.68	3	523	1	523	PF00135.28	COesterase	4	512	512	438.05	5.1e-131	5.7e-135	1	0	CL0028
>Contig3224-0.30	69	308	59	402	PF00135.28	COesterase	103	339	512	214.49	2.9e-63	3.3e-67	1	0	CL0028
>Contig2209-0.31	3	230	1	248	PF00135.28	COesterase	52	288	512	244.22	2.9e-72	1.6e-76	1	0	CL0028
>Contig12484-0.1	2	176	1	205	PF00135.28	COesterase	106	272	512	239.42	8.2e-71	9.1e-75	1	0	CL0028
>Contig7851-0.0	1	257	1	273	PF00135.28	COesterase	168	416	512	183.03	1e-53	5.6e-58	1	0	CL0028
>Contig7851-1.12	28	545	27	545	PF00135.28	COesterase	2	512	512	458.65	2.9e-137	3.2e-141	1	0	CL0028
>Contig2295-0.4	4	460	2	464	PF00135.28	COesterase	4	459	512	373.65	1.7e-111	1.9e-115	1	0	CL0028
>Contig6196-0.4	59	294	41	303	PF00135.28	COesterase	80	327	512	178.38	2.6e-52	2.9e-56	1	0	CL0028
>Contig6196-0.46	11	252	6	255	PF00135.28	COesterase	62	308	512	131.28	4.9e-38	5.4e-42	1	0	CL0028
>Contig6196-0.3	15	383	4	413	PF00135.28	COesterase	124	488	512	214.85	2.3e-63	1.3e-67	1	0	CL0028
>Contig3761-0.0	25	555	22	555	PF00135.28	COesterase	4	512	512	272.66	6.8e-81	3.8e-85	1	0	CL0028
>Contig3761-0.1	20	197	4	202	PF00135.28	COesterase	354	507	512	53.5	1.8e-14	1e-18	1	0	CL0028
>Contig3761-0.2	25	66	23	68	PF00135.28	COesterase	3	43	512	34.68	9.3e-09	5.2e-13	1	0	CL0028
>Contig3203-1.9	25	66	22	71	PF00135.28	COesterase	4	44	512	21.8	7.4e-05	4.1e-09	1	0	CL0028
>Contig3203-1.29	19	358	4	372	PF00135.28	COesterase	82	422	512	197	5.8e-58	6.5e-62	1	0	CL0028
>Contig9545-0.25	36	140	13	140	PF00135.28	COesterase	410	512	512	63.72	1.5e-17	8.2e-22	1	0	CL0028
>Contig9545-0.26	4	50	1	51	PF00135.28	COesterase	24	70	512	57.71	9.7e-16	1.1e-19	1	1	CL0028
>Contig6927-0.13	5	288	1	302	PF00135.28	COesterase	21	305	512	318.65	7.9e-95	8.8e-99	1	0	CL0028
>Contig6608-0.25	61	121	56	124	PF00135.28	COesterase	130	189	512	83.74	1.2e-23	1.4e-27	1	0	CL0028
>Contig8445-0.57	24	573	20	586	PF00135.28	COesterase	6	496	512	315.35	7.9e-94	8.8e-98	1	0	CL0028
>Contig9544-0.12	226	608	221	620	PF00135.28	COesterase	7	400	512	203.21	7.7e-60	8.5e-64	1	0	CL0028
>Contig2126-0.2	25	234	24	235	PF00135.28	COesterase	3	226	512	230.11	5.4e-68	3e-72	1	0	CL0028
>Contig11588-0.32	3	379	1	387	PF00135.28	COesterase	4	377	512	361.38	8.8e-108	9.8e-112	1	0	CL0028
>Contig11588-0.37	2	327	1	338	PF00135.28	COesterase	4	324	512	361.92	6e-108	6.7e-112	1	0	CL0028
>Contig2256-0.2	15	426	11	440	PF00135.28	COesterase	104	500	512	319.96	3.2e-95	3.5e-99	1	0	CL0028
>Contig3107-1.13	69	147	64	148	PF00135.28	COesterase	102	181	512	76.11	2.6e-21	1.4e-25	1	0	CL0028
>Contig10960-0.3	11	254	4	254	PF00135.28	COesterase	290	512	512	93.42	1.5e-26	8.1e-31	1	0	CL0028
>Contig10162-0.9	41	344	40	344	PF00135.28	COesterase	183	470	512	117.15	9.4e-34	5.2e-38	1	0	CL0028
>Contig10162-0.0	5	81	2	87	PF00135.28	COesterase	49	122	512	45.65	4.4e-12	2.5e-16	1	0	CL0028
>Contig1270-0.2	1	281	1	285	PF00135.28	COesterase	108	396	512	201.66	2.3e-59	3.8e-63	1	0	CL0028
>Contig40-0.49	40	278	38	284	PF00135.28	COesterase	3	249	512	291.46	1.4e-86	1.5e-90	1	0	CL0028
>Contig40-0.4	5	192	1	195	PF00135.28	COesterase	21	216	512	231.22	2.5e-68	1.4e-72	1	0	CL0028
>Contig1812-1.30	11	402	6	402	PF00135.28	COesterase	49	470	512	291.89	1e-86	1.7e-90	1	0	CL0028
